# Supplementary material for: Biased Retention of Environment-Responsive Genes Following Genome Fractionation
Source: Mol Biol Evol. 2024 Jul 29;41(8):msae155. doi: 10.1093/molbev/msae155 (PMC11306978; doi:10.1093/molbev/msae155)
Supplement: msae155_Supplementary_Data [file msae155_supplementary_data.zip]

Archive with 5 entries (3 files):
- Beringer_Choudhury_etal_Dataset_S1/
- Beringer_Choudhury_etal_Dataset_S1/Dataset_S1/
- Beringer_Choudhury_etal_Dataset_S1/Dataset_S1/out_JBAT_review_v2.FINAL_top.fa.gz
- Beringer_Choudhury_etal_SI.pdf
- Beringer_Choudhury_etal_SItables_revised_TBS.xlsx
