# Supplementary material for: Biased Retention of Environment-Responsive Genes Following Genome Fractionation
Source: Mol Biol Evol. 2024 Jul 29;41(8):msae155. doi: 10.1093/molbev/msae155 (PMC11306978; doi:10.1093/molbev/msae155)
Supplement: msae155_Supplementary_Data [file msae155_supplementary_data.zip › Beringer_Choudhury_etal_SItables_revised_TBS.xlsx]

## Sheet: S1-Sequencing Reads
Table S1: Sequncing Reads
1. 10x genomics paired end reads (Blaev_Seq): 75x, mean read length=247bp
	Total bases	Number of reads
S1-L001-R1	5265316278	21344911
S1-L001-R2	5275794110	21344911
S1-L002-R1	5214558649	21140704
S1-L002-R2	5223954344	21140704
S2-L001-R1	4943132214	20088385
S2-L001-R2	4954050737	20088385
S2-L002-R1	4889969377	19872227
S2-L002-R2	4899663589	19872227
S3-L001-R1	5291038480	21427535
S3-L001-R2	5301219110	21427535
S3-L002-R1	5239523791	21219767
S3-L002-R2	5248640185	21219767
S4-L001-R1	4849009625	19653345
S4-L001-R2	4857588336	19653345
S4-L002-R1	4806676763	19482139
S4-L002-R2	4814377211	19482139
2. 2 lanes of NovaSeq Illumina paired-end reads (Blaev_TSq): 75x, mean read length= 249bp
	Total bases	Number of reads
L1-R1	56606098982	226593957
L1-R2	56597102555	226593957
L2-R1	56404244645	225789609
L2-R2	56393411889	225789609
3. Pacbio Reads:
	Total bases	Number of reads
m54123_191118_222656.subreads	2100905479	436921
m54123_191003_134201.subreads	2042095569	487276
m54123_190418_224437.subreads	2265631330	340790
m54123_191003_235451.subreads	1912006050	455042
m54123_190423_082819.subreads	4092427796	618806
4	Chicago and HiC
	Total bases	Number of reads
DTG-CHI-952_R1_001.bam	50721321641	473091102
DTG-HiC-1157_R1_001.fastq.gz.bam	65,503,177,442 bp	599402315

## Sheet: S2-Genome Assembly Stats
Table S2: Assembly Statistics of the mesopolyploid genome of Biscutella laevigata
Busco annotation and Assembly stats
BUSCOs	Complete	0.982
	Complete and single-copy BUSCOs	0.781
	Complete and duplicated BUSCOs	0.201
	Fragmented BUSCOs	0.007
	Missing BUSCOs	0.011
	Total	n:1614
Genome Stats	Total Scaffold	6350
	Scaffold sequence total	873.75 MB
	Scaffold N50	71.38 MB
	Scaffold L50	6
	Scaffold N90	125.88 KB
	Scaffold L90	134
	Contig N50	16.14 KB

## Sheet: S3-TE annotation summary
Table S3: Annotation summary of Transposable Elements in Biscutella laevigata
Class	Count	bpMasked	%masked
LTR	--	--	--
Copia	85691	73089877	0.093
Gypsy	146668	161921213	0.2061
unknown	112212	64493015	0.0821
TIR	--	--	--
DTC	40033	19665007	0.025
DTM	54708	22332317	0.0284
DTH	24419	9472552	0.0121
DTT	5643	2020515	0.0026
DTA	21059	7787376	0.0099
polinton	37	8873	0
nonLTR	--	--	--
LINE_element	1149	396670	0.0005
unknown	137	149260	0.0002
nonTIR	--	--	--
helitron	357492	163970355	0.2087
Unknown repeats	53262	13830975	0.0176
Total_interspersed	902510	539138005	0.6863

## Sheet: S4-Full and Trun LTR clades
Table S4: Number of full length and truncated copies of long-terminal repeat retrotransposons belonging to the copia (RLC) and gyspsy (RLG) superfamilies in Biscutella laevigata
Clade	Full length	Truncated
RLC-Ale	864	15839
RLC-Alesia	11	15839
RLC-Alesia	11	125
RLC-Bianca	229	20172
RLC-Ikeros	49	2468
RLC-Ivana	301	6936
RLC-SIRE	182	3311
RLC-TAR	15	2125
RLC-Tork	357	12845
RLG-Athila	293	82767
RLG-CRM	318	34051
RLG-Galadriel	24	176
RLG-Reina	214	2935
RLG-Retand	109	3943
RLG-Tekay	21	1451
mixture	6	822

## Sheet: S5-Orthogroups per species
Table S5: Retained orthogroups per species
	Arabis alpina	Aethionema arabicum	Arabidopsis lyrata	Arabidopsis thaliana	Biscutella laevigata	Brassica oleracea	Capsella rubella	Raphanus raphanistrum	Thlaspi arvense	Thellungiella parvula
Number_of_genes	35466	23167	31073	27654	43632	35400	27682	38174	27390	27132
Number_of_genes_in_orthogroups	31738	22221	28706	25883	38326	31296	26465	34399	25864	25156
Number_of_unassigned_genes	3728	946	2367	1771	5306	4104	1217	3775	1526	1976
Percentage_of_genes_in_orthogroups	89.5	95.9	92.4	93.6	87.8	88.4	95.6	90.1	94.4	92.7
Percentage_of_unassigned_genes	10.5	4.1	7.6	6.4	12.1	11.6	4.4	9.9	5.6	7.3
Number_of_orthogroups_containing_species	20729	16926	22747	21920	21884	19964	21559	22178	20400	20435
Percentage_of_orthogroups_containing_species	50.8	41.5	55.7	53.7	53.6	48.9	52.8	54.3	50	50.1
Number_of_species-specific_orthogroups	1108	628	682	273	3371	1216	494	1326	718	567
Number_of_genes_in_species-specific_orthogroups	7590	2454	2023	735	7639	3628	1537	3262	2387	2302
Percentage_of_genes_in_species-specific_orthogroups	21.4	10.6	6.5	2.7	17.5	10.2	5.6	8.5	8.7	8.5

## Sheet: S6-Retained duplicates
Table S6: Syntenic genes in Biscutella laevigata resulting from synteny scans on the Arabidopsis thaliana genome, with information about retention on the least fractionated (LF) and most fractionated (MF) subgenome. The table shows the homologous gene in A. thaliana, the selection regime, the environmental response of the genes residing on the two subgenomes, as well as their logfold change (logF…
LF_gene	MF_gene	Arabidopsis_homologue	selection_regime_LF	selection_regime_MF	LF_exp	LF_regulation	LF_logFC	MF_exp	MF_regulation	MF_logFC	ath_treat_reg	LF_Ks	MF_Ks	LF_Ka	MF_Ka	LF_KaKs	MF_KaKs	DE_LF	DE_MF
BLAEV0043982	BLAEV0014150	AT2G16365	purifying selection	purifying selection	constitutively_expressed			constitutively_expressed			ath_DE_no	25.7594	74.834	1.3645	1.2414	0.052971	0.0165887	no	no
BLAEV0044034	BLAEV0014184	AT2G16710	purifying selection	purifying selection	constitutively_expressed			stress_specific_differentially_expressed	blaev_heat_up	1.49432	ath_DE_no	0.4735	0.7852	0.0505	0.0377	0.106653	0.0480132	no	DE
BLAEV0044038	BLAEV0014186	AT2G16730	purifying selection	purifying selection	unexpressed_in_leaves			unexpressed_in_leaves			ath_DE_no	0.4348	0.4549	0.0817	0.076	0.187902	0.16707	no	no
BLAEV0044041	BLAEV0014190	AT2G16740	purifying selection	purifying selection	constitutively_expressed			unexpressed_in_leaves			ath_DE_no	0.4408	0.66	0.0187	0.0294	0.0424229	0.0445455	no	no
BLAEV0044092	BLAEV0014029	AT2G17090	purifying selection	purifying selection	unexpressed_in_leaves			unexpressed_in_leaves			ath_DE_no	0.5672	0.5819	0.1947	0.2513	0.343265	0.431861	no	no
BLAEV0044095	BLAEV0014028	AT2G17120	purifying selection	purifying selection	constitutively_expressed			constitutively_expressed			ath_DE_no	0.5707	14.1386	0.1699	1.267	0.297705	0.0896128	no	no
BLAEV0044412	BLAEV0014062	AT2G17710	purifying selection	purifying selection	constitutively_expressed			constitutively_expressed			ath_cold_down	0.3579	0.3155	0.0887	0.0587	0.247835	0.186054	no	no
BLAEV0044415	BLAEV0014047	AT2G17770	purifying selection	purifying selection	unexpressed_in_leaves			stress_specific_differentially_expressed	blaev_cold_down	-3.96555	ath_DE_no	14.7328	0.4047	1.1415	0.1587	0.0774802	0.392142	no	DE
BLAEV0044420	BLAEV0014043	AT2G17787	purifying selection	purifying selection	unexpressed_in_leaves			constitutively_expressed			ath_DE_no	1.3153	0.8239	0.5188	0.2497	0.394435	0.303071	no	no
BLAEV0044428	BLAEV0014042	AT2G17800	purifying selection	purifying selection	constitutively_expressed			unexpressed_in_leaves			ath_DE_no	0.4064	0.3448	0.0047	0.0143	0.011565	0.0414733	no	no
BLAEV0044430	BLAEV0014040	AT2G17820	purifying selection	purifying selection	constitutively_expressed			unexpressed_in_leaves			ath_DE_no	0.3532	0.3459	0.0704	0.0547	0.19932	0.158138	no	no
BLAEV0044441	BLAEV0014037	AT2G17870	purifying selection	purifying selection	unexpressed_in_leaves			constitutively_expressed			ath_DE_no	0.6833	6.2728	0.1072	1.0056	0.156886	0.160311	no	no
BLAEV0044443	BLAEV0014032	AT2G17880	purifying selection	purifying selection	expressed			unexpressed_in_leaves			ath_DE_no	0.6538	1.4806	0.1343	0.3717	0.205414	0.251047	no	no
BLAEV0044362	BLAEV0013984	AT2G18230	purifying selection	purifying selection	expressed			expressed			ath_cold_up	0.3653	0.2793	0.0300	0.0319	0.0821243	0.114214	no	no
BLAEV0044346	BLAEV0014001	AT2G18328	purifying selection	purifying selection	unexpressed_in_leaves			expressed			ath_herbivory_down	0.5840	0.3118	0.1010	0.0747	0.172945	0.239577	no	no
BLAEV0044327	BLAEV0013864	AT2G18550	purifying selection	purifying selection	unexpressed_in_leaves			stress_specific_differentially_expressed	blaev_herbivory_up	5.412	ath_DE_no	0.4798	0.5664	0.1334	0.1022	0.278033	0.180438	no	DE
BLAEV0044326	BLAEV0013841	AT2G18640	purifying selection	purifying selection	unexpressed_in_leaves			unexpressed_in_leaves			ath_DE_no	0.4544	0.7223	0.1067	0.0826	0.234815	0.114357	no	no
BLAEV0044309	BLAEV0013777	AT2G19060	purifying selection	purifying selection	unexpressed_in_leaves			unexpressed_in_leaves			ath_DE_no	0.5454	0.4626	0.1401	0.1445	0.256876	0.312365	no	no
BLAEV0044307	BLAEV0013776	AT2G19080	purifying selection	purifying selection	expressed			constitutively_expressed			ath_DE_no	0.5008	0.5068	0.0638	0.0546	0.127396	0.107735	no	no
BLAEV0044300	BLAEV0013771	AT2G19160	purifying selection	purifying selection	constitutively_expressed			constitutively_expressed			ath_DE_no	0.3222	0.3165	0.0666	0.0759	0.206704	0.23981	no	no
BLAEV0044293	BLAEV0013769	AT2G19230	purifying selection	purifying selection	unexpressed_in_leaves			expressed			ath_DE_no	1.0296	54.5628	0.3262	0.9741	0.316822	0.0178528	no	no
BLAEV0044254	BLAEV0013745	AT2G19520	purifying selection	purifying selection	constitutively_expressed			constitutively_expressed			ath_DE_no	0.2906	0.2876	0.0327	0.0179	0.112526	0.0622392	no	no
BLAEV0044253	BLAEV0013743	AT2G19540	purifying selection	purifying selection	stress_specific_differentially_expressed	blaev_herbivory_down	-1.88223	constitutively_expressed			ath_DE_no	0.4065	0.4125	0.0458	0.0542	0.112669	0.131394	DE	no
BLAEV0044249	BLAEV0013739	AT2G19570	purifying selection	purifying selection	expressed			constitutively_expressed			ath_DE_no	0.6072	0.5504	0.0924	0.0841	0.152174	0.152798	no	no
BLAEV0044243	BLAEV0013734	AT2G19600	purifying selection	purifying selection	constitutively_expressed			constitutively_expressed			ath_DE_no	0.2525	0.2496	0.0310	0.0111	0.122772	0.0444712	no	no
BLAEV0044235	BLAEV0013733	AT2G19730	purifying selection	purifying selection	constitutively_expressed			constitutively_expressed			ath_DE_no	0.3114	0.4501	0.0494	0.0475	0.158638	0.105532	no	no
BLAEV0044234	BLAEV0013732	AT2G19740	purifying selection	purifying selection	constitutively_expressed			constitutively_expressed			ath_DE_no	0.7436	0.4714	0.0108	0.0146	0.0145239	0.0309716	no	no
BLAEV0044231	BLAEV0013718	AT2G19880	purifying selection	purifying selection	expressed			expressed			ath_DE_no	0.3044	0.2888	0.0182	0.0213	0.0597898	0.0737535	no	no
BLAEV0015229	BLAEV0001351	AT4G00100	purifying selection	purifying selection	constitutively_expressed			constitutively_expressed			ath_DE_no	0.5116	0.4147	0.0005	0.0028	0.000977326	0.00675187	no	no
BLAEV0015228	BLAEV0001350	AT4G00110	purifying selection	purifying selection	unexpressed_in_leaves			constitutively_expressed			ath_DE_no	1.3819	0.7609	0.3661	0.0125	0.264925	0.0164279	no	no
BLAEV0015203	BLAEV0000118	AT4G00440	purifying selection	purifying selection	expressed			expressed			ath_cold_up	0.2813	0.3275	0.0970	0.0947	0.344828	0.28916	no	no
BLAEV0015203	BLAEV0000118	AT4G00440	purifying selection	purifying selection	expressed			expressed			ath_cold_up	0.2813	0.3275	0.0970	0.0947	0.344828	0.28916	no	no
BLAEV0015203	BLAEV0000118	AT4G00440	purifying selection	purifying selection	expressed			expressed			ath_cold_down	0.2813	0.3275	0.0970	0.0947	0.344828	0.28916	no	no
BLAEV0015203	BLAEV0000118	AT4G00440	purifying selection	purifying selection	expressed			expressed			ath_cold_down	0.2813	0.3275	0.0970	0.0947	0.344828	0.28916	no	no
BLAEV0015203	BLAEV0000118	AT4G00440	purifying selection	purifying selection	expressed			expressed			ath_drought_up	0.2813	0.3275	0.0970	0.0947	0.344828	0.28916	no	no
BLAEV0015203	BLAEV0000118	AT4G00440	purifying selection	purifying selection	expressed			expressed			ath_heat_down	0.2813	0.3275	0.0970	0.0947	0.344828	0.28916	no	no
BLAEV0015203	BLAEV0000118	AT4G00440	purifying selection	purifying selection	expressed			expressed			ath_heat_down	0.2813	0.3275	0.0970	0.0947	0.344828	0.28916	no	no
BLAEV0015201	BLAEV0000119	AT4G00450	purifying selection	purifying selection	constitutively_expressed			constitutively_expressed			ath_DE_no	0.3113	0.314	0.0972	0.0914	0.312239	0.291083	no	no
BLAEV0015199	BLAEV0000123	AT4G00480	purifying selection	purifying selection	unexpressed_in_leaves			unexpressed_in_leaves			ath_DE_no	0.7304	0.34	0.3194	0.1125	0.437295	0.330882	no	no
BLAEV0015193	BLAEV0000129	AT4G00550	purifying selection	purifying selection	expressed			constitutively_expressed			ath_DE_no	0.3628	0.3659	0.0674	0.0598	0.185777	0.163433	no	no
BLAEV0015191	BLAEV0000130	AT4G00570	purifying selection	purifying selection	unexpressed_in_leaves			constitutively_expressed			ath_DE_no	0.3437	0.3044	0.0331	0.0302	0.0963049	0.0992116	no	no
BLAEV0015187	BLAEV0000135	AT4G00660	purifying selection	purifying selection	constitutively_expressed			constitutively_expressed			ath_DE_no	0.3856	0.3251	0.0342	0.0187	0.0886929	0.0575208	no	no
BLAEV0015182	BLAEV0000142	AT4G00730	purifying selection	purifying selection	constitutively_expressed			expressed			ath_DE_no	0.4837	1.2224	0.0514	0.3102	0.106264	0.253763	no	no
BLAEV0015178	BLAEV0000156	AT4G00750	purifying selection	purifying selection	constitutively_expressed			unexpressed_in_leaves			ath_DE_no	0.4125	1.8251	0.0632	0.6135	0.153212	0.336146	no	no
BLAEV0015172	BLAEV0000157	AT4G00755	purifying selection	purifying selection	constitutively_expressed			constitutively_expressed			ath_DE_no	0.4451	0.4198	0.1416	0.1277	0.318131	0.304192	no	no
BLAEV0015166	BLAEV0000159	AT4G00830	purifying selection	purifying selection	constitutively_expressed			constitutively_expressed			ath_DE_no	0.2831	0.3058	0.0415	0.0467	0.146591	0.152714	no	no
BLAEV0015156	BLAEV0000173	AT4G00940	purifying selection	purifying selection	unexpressed_in_leaves			constitutively_expressed			ath_DE_no	0.3702	0.3044	0.0988	0.0888	0.266883	0.291721	no	no
BLAEV0015130	BLAEV0000186	AT4G01090	purifying selection	purifying selection	expressed			stress_specific_differentially_expressed	blaev_herbivory_up	1.65132	ath_DE_no	0.3528	0.3166	0.0666	0.0723	0.188776	0.228364	no	DE
BLAEV0015127	BLAEV0000187	AT4G01120	purifying selection	purifying selection	constitutively_expressed			stress_specific_differentially_expressed	blaev_heat_up	2.0091	ath_DE_no	0.3097	0.3089	0.1067	0.1306	0.344527	0.422791	no	DE
BLAEV0015124	BLAEV0000188	AT4G01150	purifying selection	purifying selection	constitutively_expressed			constitutively_expressed			ath_herbivory_down	0.3188	0.3846	0.0825	0.0607	0.258783	0.157826	no	no
BLAEV0015116	BLAEV0000192	AT4G01220	purifying selection	purifying selection	expressed			expressed			ath_DE_no	0.4959	0.5546	0.0522	0.1099	0.105263	0.198161	no	no
BLAEV0015105	BLAEV0000193	AT4G01250	purifying selection	purifying selection	stress_specific_differentially_expressed	blaev_cold_up	5.19938	stress_specific_differentially_expressed	blaev_cold_up	12.063	ath_DE_no	0.3643	0.4228	0.0562	0.0764	0.154268	0.1807	DE	DE
BLAEV0015103	BLAEV0000201	AT4G01290	purifying selection	purifying selection	constitutively_expressed			constitutively_expressed			ath_herbivory_down	0.2794	0.2805	0.0926	0.0865	0.331424	0.308378	no	no
BLAEV0015102	BLAEV0000202	AT4G01310	purifying selection	purifying selection	constitutively_expressed			constitutively_expressed			ath_herbivory_down	0.3382	0.3646	0.0269	0.0401	0.0795387	0.109984	no	no
BLAEV0015096	BLAEV0000203	AT4G01320	purifying selection	purifying selection	constitutively_expressed			constitutively_expressed			ath_cold_up	0.3284	0.312	0.0398	0.0211	0.121194	0.0676282	no	no
BLAEV0014249	BLAEV0000206	AT4G01400	purifying selection	purifying selection	expressed			constitutively_expressed			ath_DE_no	5.3535	0.3934	1.2884	0.0348	0.240665	0.0884596	no	no
BLAEV0014251	BLAEV0000221	AT4G01460	purifying selection	purifying selection	unexpressed_in_leaves			expressed			ath_DE_no	0.4927	0.4234	0.1450	0.0973	0.294297	0.229806	no	no
BLAEV0014255	BLAEV0000222	AT4G01480	purifying selection	purifying selection	constitutively_expressed			expressed			ath_DE_no	0.3938	0.2764	0.0533	0.0511	0.135348	0.184877	no	no
BLAEV0014259	BLAEV0000223	AT4G01500	purifying selection	purifying selection	unexpressed_in_leaves			unexpressed_in_leaves			ath_DE_no	0.7217	0.4329	0.2706	0.1411	0.374948	0.325941	no	no
BLAEV0014263	BLAEV0000225	AT4G01560	purifying selection	purifying selection	constitutively_expressed			stress_specific_differentially_expressed	blaev_herbivory_down	-3.17161	ath_DE_no	0.3833	0.5232	0.0437	0.0462	0.11401	0.0883028	no	DE
BLAEV0014275	BLAEV0000229	AT4G01660	purifying selection	purifying selection	expressed			stress_specific_differentially_expressed	blaev_cold_up	1.04537	ath_DE_no	0.4594	0.4491	0.0645	0.0635	0.140401	0.141394	no	DE
BLAEV0014279	BLAEV0000230	AT4G01680	purifying selection	purifying selection	expressed			expressed			ath_DE_no	0.3483	0.3622	0.0637	0.048	0.182888	0.132523	no	no
BLAEV0014281	BLAEV0000238	AT4G01720	purifying selection	purifying selection	unexpressed_in_leaves			expressed			ath_DE_no	0.3907	0.4022	0.1286	0.0965	0.329153	0.23993	no	no
BLAEV0014308	BLAEV0000248	AT4G01850	purifying selection	purifying selection	expressed			constitutively_expressed			ath_DE_no	0.5992	0.5286	0.0243	0.008	0.0405541	0.0151343	no	no
BLAEV0014347	BLAEV0000283	AT4G02290	purifying selection	purifying selection	expressed			unexpressed_in_leaves			ath_herbivory_down	0.3924	0.3719	0.0323	0.0532	0.082314	0.143049	no	no
BLAEV0014364	BLAEV0000296	AT4G02430	purifying selection	purifying selection	constitutively_expressed			constitutively_expressed			ath_DE_no	0.4156	0.4185	0.0332	0.0667	0.0798845	0.159379	no	no
BLAEV0014378	BLAEV0000305	AT4G02480	purifying selection	purifying selection	stress_specific_differentially_expressed	blaev_cold_up	1.46109	constitutively_expressed			ath_DE_no	0.3931	0.3809	0.0653	0.0523	0.166115	0.137306	DE	no
BLAEV0014393	BLAEV0000308	AT4G02500	purifying selection	purifying selection	constitutively_expressed			constitutively_expressed			ath_DE_no	0.4807	0.5172	0.0205	0.0192	0.0426461	0.037123	no	no
BLAEV0014396	BLAEV0000309	AT4G02520	purifying selection	purifying selection	stress_specific_differentially_expressed	blaev_cold_up	3.02849	expressed			ath_DE_no	0.3115	0.2784	0.0636	0.0916	0.204173	0.329023	DE	no
BLAEV0014408	BLAEV0000311	AT4G02570	purifying selection	purifying selection	constitutively_expressed			constitutively_expressed			ath_DE_no	0.4386	0.4555	0.0193	0.0177	0.0440036	0.0388584	no	no
BLAEV0014410	BLAEV0000312	AT4G02580	purifying selection	purifying selection	constitutively_expressed			constitutively_expressed			ath_DE_no	0.2782	0.2813	0.0028	0.0167	0.0100647	0.0593672	no	no
BLAEV0014429	BLAEV0000323	AT4G02690	purifying selection	purifying selection	unexpressed_in_leaves			unexpressed_in_leaves			ath_DE_no	33.7803	3.657	1.0062	1.4247	0.0297866	0.389582	no	no
BLAEV0014505	BLAEV0000707	AT4G02930	purifying selection	purifying selection	stress_specific_differentially_expressed	blaev_herbivory_down	-1.77248	constitutively_expressed			ath_cold_up	0.4174	0.357	0.0201	0.0241	0.0481552	0.067507	DE	no
BLAEV0014506	BLAEV0000706	AT4G02940	purifying selection	purifying selection	stress_specific_differentially_expressed	blaev_cold_up	1.04811	unexpressed_in_leaves			ath_cold_up	0.4399	0.4078	0.0755	0.0624	0.17163	0.153016	DE	no
BLAEV0014506	BLAEV0000706	AT4G02940	purifying selection	purifying selection	stress_specific_differentially_expressed	blaev_cold_up	1.04811	unexpressed_in_leaves			ath_herbivory_up	0.4399	0.4078	0.0755	0.0624	0.17163	0.153016	DE	no
BLAEV0014509	BLAEV0000705	AT4G02990	purifying selection	purifying selection	constitutively_expressed			expressed			ath_DE_no	0.4062	0.4231	0.0499	0.046	0.122846	0.108721	no	no
BLAEV0014510	BLAEV0000704	AT4G03000	purifying selection	purifying selection	constitutively_expressed			unexpressed_in_leaves			ath_DE_no	0.3860	0.5349	0.0724	0.1411	0.187565	0.263788	no	no
BLAEV0014512	BLAEV0000699	AT4G03020	purifying selection	purifying selection	constitutively_expressed			constitutively_expressed			ath_DE_no	0.3805	0.3489	0.0332	0.0364	0.0872536	0.104328	no	no
BLAEV0014522	BLAEV0000697	AT4G03080	purifying selection	purifying selection	constitutively_expressed			constitutively_expressed			ath_DE_no	0.3489	0.3469	0.0266	0.0227	0.0762396	0.0654367	no	no
BLAEV0014525	BLAEV0000696	AT4G03110	purifying selection	purifying selection	expressed			expressed			ath_DE_no	0.4131	0.4317	0.0855	0.1037	0.206972	0.240213	no	no
BLAEV0014526	BLAEV0000695	AT4G03115	purifying selection	purifying selection	expressed			unexpressed_in_leaves			ath_DE_no	0.1566	55.3801	0.0430	1.0698	0.274585	0.0193174	no	no
BLAEV0014527	BLAEV0000685	AT4G03120	purifying selection	purifying selection	constitutively_expressed			expressed			ath_DE_no	0.5455	0.5456	0.1051	0.0476	0.192667	0.0872434	no	no
BLAEV0033709	BLAEV0029458	AT1G19870	purifying selection	purifying selection	constitutively_expressed			expressed			ath_cold_down	69.3268	0.3049	1.1436	0.1138	0.0164958	0.373237	no	no
BLAEV0033711	BLAEV0029460	AT1G19890	purifying selection	purifying selection	unexpressed_in_leaves			unexpressed_in_leaves			ath_DE_no	0.7959	0.5757	0.1814	0.0885	0.227918	0.153726	no	no
BLAEV0033715	BLAEV0029463	AT1G19910	purifying selection	purifying selection	constitutively_expressed			constitutively_expressed			ath_DE_no	0.2109	0.2295	0.0058	0.0059	0.0275012	0.0257081	no	no
BLAEV0033716	BLAEV0029476	AT1G19940	purifying selection	purifying selection	constitutively_expressed			unexpressed_in_leaves			ath_DE_no	43.1509	0.453	1.1537	0.0741	0.0267364	0.163576	no	no
BLAEV0033717	BLAEV0029477	AT1G19950	purifying selection	purifying selection	expressed			unexpressed_in_leaves			ath_DE_no	0.3712	1.7223	0.1129	0.7045	0.304149	0.409046	no	no
BLAEV0033731	BLAEV0029483	AT1G20080	purifying selection	purifying selection	unexpressed_in_leaves			unexpressed_in_leaves			ath_DE_no	0.3056	0.3715	0.0354	0.0429	0.115838	0.115478	no	no
BLAEV0033734	BLAEV0029487	AT1G20110	purifying selection	purifying selection	constitutively_expressed			constitutively_expressed			ath_DE_no	0.4522	0.4967	0.0663	0.0667	0.146617	0.134286	no	no
BLAEV0033735	BLAEV0029488	AT1G20130	purifying selection	purifying selection	unexpressed_in_leaves			unexpressed_in_leaves			ath_DE_no	67.0088	0.9785	0.7352	0.3309	0.0109717	0.338171	no	no
BLAEV0033740	BLAEV0029491	AT1G20190	purifying selection	purifying selection	stress_specific_differentially_expressed	blaev_heat_down	-6.1051	unexpressed_in_leaves			ath_DE_no	0.3871	0.3859	0.0401	0.0363	0.103591	0.0940658	DE	no
BLAEV0033751	BLAEV0029498	AT1G20260	purifying selection	purifying selection	constitutively_expressed			constitutively_expressed			ath_DE_no	0.2559	0.2751	0.0009	0.0037	0.003517	0.0134497	no	no
BLAEV0033752	BLAEV0029499	AT1G20270	purifying selection	purifying selection	stress_specific_differentially_expressed	blaev_heat_up	1.1257	expressed			ath_DE_no	0.3517	0.2428	0.0174	0.034	0.049474	0.140033	DE	no
BLAEV0033760	BLAEV0029502	AT1G20330	purifying selection	purifying selection	expressed			constitutively_expressed			ath_DE_no	0.5532	0.6838	0.0368	0.03	0.0665221	0.0438725	no	no
BLAEV0033764	BLAEV0029512	AT1G20340	purifying selection	purifying selection	constitutively_expressed			constitutively_expressed			ath_herbivory_down	0.4153	0.4341	0.0689	0.0824	0.165904	0.189818	no	no
BLAEV0033790	BLAEV0029519	AT1G20550	purifying selection	purifying selection	constitutively_expressed			unexpressed_in_leaves			ath_DE_no	0.3369	70.5965	0.0727	1.0961	0.215791	0.0155263	no	no
BLAEV0033792	BLAEV0029526	AT1G20610	purifying selection	purifying selection	expressed			stress_specific_differentially_expressed	blaev_cold_down	-4.05834	ath_DE_no	0.5701	0.4421	0.1273	0.1276	0.223294	0.288622	no	DE
BLAEV0033792	BLAEV0029526	AT1G20610	purifying selection	purifying selection	expressed			stress_specific_differentially_expressed	blaev_heat_down	-3.58412	ath_DE_no	0.5701	0.4421	0.1273	0.1276	0.223294	0.288622	no	DE
BLAEV0033792	BLAEV0029526	AT1G20610	purifying selection	purifying selection	expressed			stress_specific_differentially_expressed	blaev_herbivory_down	-1.8932	ath_DE_no	0.5701	0.4421	0.1273	0.1276	0.223294	0.288622	no	DE
BLAEV0033795	BLAEV0029530	AT1G20640	purifying selection	purifying selection	expressed			unexpressed_in_leaves			ath_DE_no	0.3383	0.3865	0.0462	0.0774	0.136565	0.200259	no	no
BLAEV0033796	BLAEV0029536	AT1G20650	purifying selection	purifying selection	constitutively_expressed			stress_specific_differentially_expressed	blaev_cold_down	-3.35821	ath_DE_no	0.3633	0.3638	0.0411	0.0404	0.11313	0.11105	no	DE
BLAEV0033802	BLAEV0029540	AT1G20700	purifying selection	purifying selection	unexpressed_in_leaves			unexpressed_in_leaves			ath_DE_no	57.6361	0.5625	1.8233	0.113	0.0316347	0.200889	no	no
BLAEV0033805	BLAEV0029543	AT1G20780	purifying selection	purifying selection	constitutively_expressed			constitutively_expressed			ath_DE_no	0.2669	0.3995	0.0599	0.0952	0.224429	0.238298	no	no
BLAEV0033814	BLAEV0029562	AT1G20830	purifying selection	purifying selection	expressed			constitutively_expressed			ath_DE_no	0.7404	0.2197	0.3450	0.0776	0.465964	0.353209	no	no
BLAEV0033815	BLAEV0029564	AT1G20840	purifying selection	purifying selection	constitutively_expressed			unexpressed_in_leaves			ath_DE_no	0.4399	0.4702	0.0364	0.036	0.0827461	0.0765632	no	no
BLAEV0033822	BLAEV0029569	AT1G20900	purifying selection	purifying selection	unexpressed_in_leaves			unexpressed_in_leaves			ath_DE_no	0.3517	0.4499	0.0317	0.0453	0.0901336	0.100689	no	no
BLAEV0033824	BLAEV0029575	AT1G20920	purifying selection	purifying selection	constitutively_expressed			unexpressed_in_leaves			ath_DE_no	0.3762	0.3959	0.0537	0.097	0.142743	0.245011	no	no
BLAEV0033826	BLAEV0029581	AT1G20930	purifying selection	purifying selection	expressed			expressed			ath_DE_no	0.3608	0.3519	0.0194	0.0193	0.0537694	0.0548451	no	no
BLAEV0033827	BLAEV0029582	AT1G20950	purifying selection	purifying selection	expressed			constitutively_expressed			ath_cold_up	0.3557	0.3352	0.0359	0.0286	0.100928	0.0853222	no	no
BLAEV0033836	BLAEV0029584	AT1G20990	purifying selection	purifying selection	unexpressed_in_leaves			unexpressed_in_leaves			ath_DE_no	0.4078	0.4937	0.0610	0.1266	0.149583	0.256431	no	no
BLAEV0033838	BLAEV0029586	AT1G21050	purifying selection	purifying selection	unexpressed_in_leaves			unexpressed_in_leaves			ath_herbivory_up	1.0862	0.5409	0.3490	0.1151	0.321304	0.212793	no	no
BLAEV0033841	BLAEV0029588	AT1G21080	purifying selection	purifying selection	constitutively_expressed			constitutively_expressed			ath_cold_down	0.2820	0.2104	0.0262	0.0369	0.0929078	0.17538	no	no
BLAEV0033842	BLAEV0029589	AT1G21090	purifying selection	purifying selection	expressed			expressed			ath_DE_no	0.3061	0.3011	0.0721	0.081	0.235544	0.269014	no	no
BLAEV0033847	BLAEV0029591	AT1G21100	purifying selection	purifying selection	unexpressed_in_leaves			expressed			ath_cold_down	2.7173	0.5787	0.3087	0.0436	0.113605	0.0753413	no	no
BLAEV0033847	BLAEV0029591	AT1G21100	purifying selection	purifying selection	unexpressed_in_leaves			expressed			ath_herbivory_up	2.7173	0.5787	0.3087	0.0436	0.113605	0.0753413	no	no
BLAEV0033848	BLAEV0029594	AT1G21140	purifying selection	purifying selection	unexpressed_in_leaves			expressed			ath_DE_no	0.3656	0.5025	0.0543	0.2401	0.148523	0.477811	no	no
BLAEV0033852	BLAEV0029595	AT1G21190	purifying selection	purifying selection	unexpressed_in_leaves			constitutively_expressed			ath_DE_no	0.5048	0.2438	0.1276	0.0002	0.252773	0.000820345	no	no
BLAEV0033853	BLAEV0029596	AT1G21200	purifying selection	purifying selection	constitutively_expressed			constitutively_expressed			ath_DE_no	0.4842	0.5855	0.0476	0.0462	0.0983065	0.0789069	no	no
BLAEV0033858	BLAEV0029598	AT1G21310	purifying selection	purifying selection	expressed			expressed			ath_cold_down	9.0735	47.4417	0.2402	0.4002	0.0264727	0.00843562	no	no
BLAEV0033862	BLAEV0029599	AT1G21320	neutral divergence	purifying selection	unexpressed_in_leaves			constitutively_expressed			ath_DE_no	18.8960	0.9707	15.6813	0.5754	0.829874	0.592768	no	no
BLAEV0033873	BLAEV0029601	AT1G21370	purifying selection	purifying selection	expressed			constitutively_expressed			ath_DE_no	0.4008	0.367	0.0590	0.0701	0.147206	0.191008	no	no
BLAEV0033881	BLAEV0029607	AT1G21450	purifying selection	purifying selection	constitutively_expressed			expressed			ath_DE_no	0.3313	0.3289	0.0367	0.0566	0.110776	0.172089	no	no
BLAEV0033882	BLAEV0029608	AT1G21460	purifying selection	purifying selection	unexpressed_in_leaves			expressed			ath_cold_up	0.3574	0.4187	0.0683	0.0441	0.191102	0.105326	no	no
BLAEV0033883	BLAEV0029609	AT1G21480	purifying selection	purifying selection	constitutively_expressed			constitutively_expressed			ath_DE_no	0.2696	0.3323	0.0303	0.0229	0.112389	0.0689136	no	no
BLAEV0033889	BLAEV0029638	AT1G21660	purifying selection	purifying selection	constitutively_expressed			constitutively_expressed			ath_cold_up	0.4232	0.4278	0.0967	0.0807	0.228497	0.18864	no	no
BLAEV0033891	BLAEV0029641	AT1G21690	purifying selection	purifying selection	expressed			constitutively_expressed			ath_DE_no	0.2323	0.4306	0.0263	0.0762	0.113216	0.176962	no	no
BLAEV0033894	BLAEV0029643	AT1G21700	purifying selection	purifying selection	expressed			constitutively_expressed			ath_DE_no	2.0331	0.3789	0.6102	0.0743	0.300133	0.196094	no	no
BLAEV0033896	BLAEV0029644	AT1G21720	purifying selection	purifying selection	constitutively_expressed			constitutively_expressed			ath_DE_no	0.4633	0.3601	0.0309	0.0136	0.0666954	0.0377673	no	no
BLAEV0033898	BLAEV0029653	AT1G21730	purifying selection	purifying selection	expressed			constitutively_expressed			ath_DE_no	0.3088	67.7272	0.0547	1.18	0.177137	0.0174228	no	no
BLAEV0033906	BLAEV0029660	AT1G21750	purifying selection	purifying selection	constitutively_expressed			constitutively_expressed			ath_DE_no	0.3279	0.3053	0.1140	0.0758	0.347667	0.24828	no	no
BLAEV0033908	BLAEV0029661	AT1G21780	purifying selection	purifying selection	constitutively_expressed			constitutively_expressed			ath_DE_no	0.4187	0.3752	0.0259	0.0477	0.0618581	0.127132	no	no
BLAEV0033910	BLAEV0029664	AT1G21830	purifying selection	purifying selection	expressed			expressed			ath_DE_no	0.2761	0.3719	0.0518	0.1044	0.187613	0.280721	no	no
BLAEV0033913	BLAEV0029666	AT1G21880	purifying selection	purifying selection	expressed			expressed			ath_DE_no	0.4571	0.4043	0.0625	0.0578	0.136732	0.142963	no	no
BLAEV0033914	BLAEV0029667	AT1G21890	purifying selection	purifying selection	expressed			unexpressed_in_leaves			ath_DE_no	0.3649	0.3257	0.0607	0.0509	0.166347	0.156279	no	no
BLAEV0033915	BLAEV0029668	AT1G21900	purifying selection	purifying selection	constitutively_expressed			constitutively_expressed			ath_DE_no	0.4598	0.7612	0.0894	0.1673	0.194432	0.219785	no	no
BLAEV0033916	BLAEV0029669	AT1G21910	purifying selection	purifying selection	expressed			expressed			ath_DE_no	0.3319	0.3049	0.0895	0.0955	0.26966	0.313217	no	no
BLAEV0033921	BLAEV0029670	AT1G21920	purifying selection	purifying selection	constitutively_expressed			constitutively_expressed			ath_cold_down	0.6586	0.6372	0.0549	0.0447	0.0833586	0.0701507	no	no
BLAEV0033923	BLAEV0029676	AT1G21980	purifying selection	purifying selection	constitutively_expressed			stress_specific_differentially_expressed	blaev_cold_down	-1.79919	ath_DE_no	0.5967	0.6755	0.0414	0.0565	0.0693816	0.0836417	no	DE
BLAEV0033925	BLAEV0029678	AT1G22020	purifying selection	purifying selection	constitutively_expressed			unexpressed_in_leaves			ath_DE_no	0.4369	6.32	0.0737	1.1446	0.168688	0.181108	no	no
BLAEV0033926	BLAEV0029683	AT1G22050	purifying selection	purifying selection	constitutively_expressed			constitutively_expressed			ath_DE_no	0.2607	0.322	0.0429	0.0423	0.164557	0.131366	no	no
BLAEV0033927	BLAEV0029684	AT1G22060	purifying selection	purifying selection	constitutively_expressed			constitutively_expressed			ath_DE_no	33.7933	0.2783	1.1065	0.0911	0.0327432	0.327345	no	no
BLAEV0033929	BLAEV0029691	AT1G22110	purifying selection	purifying selection	unexpressed_in_leaves			unexpressed_in_leaves			ath_DE_no	0.6797	0.5997	0.1238	0.1004	0.182139	0.167417	no	no
BLAEV0033933	BLAEV0029695	AT1G22190	purifying selection	purifying selection	expressed			stress_specific_differentially_expressed	blaev_heat_up	2.77731	ath_cold_down	0.8938	0.7791	0.2132	0.1298	0.238532	0.166602	no	DE
BLAEV0033940	BLAEV0029699	AT1G22220	purifying selection	purifying selection	unexpressed_in_leaves			unexpressed_in_leaves			ath_DE_no	0.6256	0.7383	0.1511	0.1679	0.241528	0.227414	no	no
BLAEV0033944	BLAEV0029702	AT1G22300	purifying selection	purifying selection	constitutively_expressed			constitutively_expressed			ath_DE_no	0.5315	0.4891	0.0332	0.0629	0.0624647	0.128604	no	no
BLAEV0033946	BLAEV0029705	AT1G22330	purifying selection	purifying selection	expressed			expressed			ath_DE_no	4.1751	0.3951	1.1806	0.1321	0.282772	0.334346	no	no
BLAEV0033961	BLAEV0029708	AT1G22430	purifying selection	purifying selection	unexpressed_in_leaves			stress_specific_differentially_expressed	blaev_cold_down	-1.94233	ath_herbivory_down	0.7497	0.8118	0.1504	0.1137	0.200614	0.140059	no	DE
BLAEV0033961	BLAEV0029708	AT1G22430	purifying selection	purifying selection	unexpressed_in_leaves			stress_specific_differentially_expressed	blaev_heat_down	-2.66482	ath_herbivory_down	0.7497	0.8118	0.1504	0.1137	0.200614	0.140059	no	DE
BLAEV0033963	BLAEV0029712	AT1G22490	purifying selection	purifying selection	unexpressed_in_leaves			unexpressed_in_leaves			ath_DE_no	0.6411	0.6666	0.1242	0.1456	0.19373	0.218422	no	no
BLAEV0033967	BLAEV0029714	AT1G22520	purifying selection	purifying selection	constitutively_expressed			constitutively_expressed			ath_DE_no	57.2746	8.8734	1.1111	1.2102	0.0193995	0.136385	no	no
BLAEV0033969	BLAEV0029715	AT1G22530	purifying selection	purifying selection	expressed			unexpressed_in_leaves			ath_cold_down	0.6157	0.4148	0.1499	0.133	0.243463	0.320636	no	no
BLAEV0033969	BLAEV0029715	AT1G22530	purifying selection	purifying selection	expressed			unexpressed_in_leaves			ath_cold_down	0.6157	0.4148	0.1499	0.133	0.243463	0.320636	no	no
BLAEV0033969	BLAEV0029715	AT1G22530	purifying selection	purifying selection	expressed			unexpressed_in_leaves			ath_drought_down	0.6157	0.4148	0.1499	0.133	0.243463	0.320636	no	no
BLAEV0033969	BLAEV0029715	AT1G22530	purifying selection	purifying selection	expressed			unexpressed_in_leaves			ath_heat_down	0.6157	0.4148	0.1499	0.133	0.243463	0.320636	no	no
BLAEV0033969	BLAEV0029715	AT1G22530	purifying selection	purifying selection	expressed			unexpressed_in_leaves			ath_herbivory_up	0.6157	0.4148	0.1499	0.133	0.243463	0.320636	no	no
BLAEV0033971	BLAEV0029718	AT1G22540	purifying selection	purifying selection	constitutively_expressed			expressed			ath_DE_no	62.8509	2.8539	1.1064	0.3515	0.0176036	0.123165	no	no
BLAEV0033979	BLAEV0029719	AT1G22640	purifying selection	purifying selection	expressed			expressed			ath_DE_no	0.5169	0.7986	0.0849	0.1099	0.164248	0.137616	no	no
BLAEV0033980	BLAEV0029721	AT1G22650	purifying selection	purifying selection	expressed			unexpressed_in_leaves			ath_DE_no	0.4846	0.5483	0.0241	0.0324	0.0497317	0.0590917	no	no
BLAEV0033988	BLAEV0029723	AT1G22710	purifying selection	purifying selection	constitutively_expressed			constitutively_expressed			ath_DE_no	0.3689	0.4431	0.0285	0.0277	0.0772567	0.0625141	no	no
BLAEV0033990	BLAEV0029725	AT1G22730	purifying selection	purifying selection	unexpressed_in_leaves			stress_specific_differentially_expressed	blaev_cold_up	2.07282	ath_DE_no	0.6654	0.5871	0.1073	0.0929	0.161256	0.158235	no	DE
BLAEV0033995	BLAEV0029727	AT1G22780	purifying selection	purifying selection	constitutively_expressed			constitutively_expressed			ath_cold_up	0.4458	0.5628	0.0070	0.0087	0.0157021	0.0154584	no	no
BLAEV0033996	BLAEV0029728	AT1G22790	purifying selection	purifying selection	constitutively_expressed			unexpressed_in_leaves			ath_DE_no	0.3106	0.6716	0.0628	0.1422	0.202189	0.211733	no	no
BLAEV0034003	BLAEV0029734	AT1G22840	purifying selection	purifying selection	constitutively_expressed			constitutively_expressed			ath_cold_up	0.2264	0.2988	0.0252	0.024	0.111307	0.0803213	no	no
BLAEV0034004	BLAEV0029735	AT1G22850	purifying selection	purifying selection	constitutively_expressed			constitutively_expressed			ath_cold_up	0.3724	0.4139	0.0741	0.0707	0.19898	0.170814	no	no
BLAEV0034004	BLAEV0029735	AT1G22850	purifying selection	purifying selection	constitutively_expressed			constitutively_expressed			ath_cold_up	0.3724	0.4139	0.0741	0.0707	0.19898	0.170814	no	no
BLAEV0034015	BLAEV0029747	AT1G22960	purifying selection	purifying selection	expressed			expressed			ath_DE_no	0.4278	0.4113	0.1296	0.129	0.302945	0.31364	no	no
BLAEV0034016	BLAEV0029748	AT1G22980	purifying selection	purifying selection	constitutively_expressed			unexpressed_in_leaves			ath_DE_no	0.4741	0.4671	0.1984	0.2118	0.418477	0.453436	no	no
BLAEV0034019	BLAEV0029749	AT1G22985	purifying selection	purifying selection	unexpressed_in_leaves			expressed			ath_DE_no	1.0766	1.2581	0.1157	0.1016	0.107468	0.0807567	no	no
BLAEV0034030	BLAEV0029758	AT1G23130	purifying selection	purifying selection	unexpressed_in_leaves			expressed			ath_DE_no	0.8926	0.743	0.3363	0.2518	0.376765	0.338896	no	no
BLAEV0034035	BLAEV0029771	AT1G23190	purifying selection	purifying selection	constitutively_expressed			constitutively_expressed			ath_cold_up	0.2534	0.2871	0.0182	0.0159	0.0718232	0.0553814	no	no
BLAEV0034038	BLAEV0029777	AT1G23220	purifying selection	purifying selection	expressed			constitutively_expressed			ath_DE_no	0.7904	0.6231	0.0586	0.0435	0.0741397	0.0698122	no	no
BLAEV0034039	BLAEV0029778	AT1G23230	purifying selection	purifying selection	unexpressed_in_leaves			constitutively_expressed			ath_DE_no	0.2942	0.2804	0.0952	0.0501	0.323589	0.178673	no	no
BLAEV0034040	BLAEV0029779	AT1G23260	purifying selection	purifying selection	constitutively_expressed			constitutively_expressed			ath_cold_down	0.2639	0.2977	0.0200	0.0172	0.0757863	0.0577763	no	no
BLAEV0034041	BLAEV0029780	AT1G23280	purifying selection	purifying selection	constitutively_expressed			constitutively_expressed			ath_DE_no	0.6454	0.53	0.0862	0.0884	0.133561	0.166792	no	no
BLAEV0034042	BLAEV0029781	AT1G23290	purifying selection	purifying selection	constitutively_expressed			constitutively_expressed			ath_DE_no	1.0354	0.9157	0.0146	0.0168	0.0141008	0.0183466	no	no
BLAEV0034043	BLAEV0029782	AT1G23310	purifying selection	purifying selection	constitutively_expressed			constitutively_expressed			ath_cold_up	0.2504	0.2444	0.0219	0.0256	0.0874601	0.104746	no	no
BLAEV0034043	BLAEV0029782	AT1G23310	purifying selection	purifying selection	constitutively_expressed			constitutively_expressed			ath_herbivory_down	0.2504	0.2444	0.0219	0.0256	0.0874601	0.104746	no	no
BLAEV0034054	BLAEV0029796	AT1G23480	purifying selection	purifying selection	expressed			expressed			ath_DE_no	0.3268	0.3314	0.0416	0.0374	0.127295	0.112855	no	no
BLAEV0034056	BLAEV0029798	AT1G23490	purifying selection	purifying selection	constitutively_expressed			constitutively_expressed			ath_DE_no	0.4932	0.3462	0.0005	0.0003	0.00101379	0.000866551	no	no
BLAEV0034061	BLAEV0029800	AT1G23540	purifying selection	purifying selection	unexpressed_in_leaves			unexpressed_in_leaves			ath_DE_no	0.6127	0.6045	0.1714	0.1616	0.279745	0.267328	no	no
BLAEV0034070	BLAEV0029804	AT1G23740	purifying selection	purifying selection	constitutively_expressed			expressed			ath_cold_up	0.4423	0.584	0.0454	0.052	0.102645	0.0890411	no	no
BLAEV0034072	BLAEV0029818	AT1G23780	purifying selection	purifying selection	constitutively_expressed			unexpressed_in_leaves			ath_DE_no	0.4413	0.624	0.1534	0.2654	0.347609	0.425321	no	no
BLAEV0034100	BLAEV0029826	AT1G23980	purifying selection	purifying selection	unexpressed_in_leaves			expressed			ath_DE_no	0.5781	0.6165	0.1263	0.1232	0.218474	0.199838	no	no
BLAEV0034101	BLAEV0029827	AT1G24020	purifying selection	purifying selection	unexpressed_in_leaves			constitutively_expressed			ath_DE_no	1.0826	0.3919	0.5992	0.044	0.553482	0.112274	no	no
BLAEV0034108	BLAEV0029839	AT1G24090	purifying selection	purifying selection	expressed			expressed			ath_DE_no	0.4656	0.4476	0.1419	0.1196	0.304768	0.267203	no	no
BLAEV0034109	BLAEV0029844	AT1G24120	purifying selection	purifying selection	stress_specific_differentially_expressed	blaev_cold_down	-1.08476	expressed			ath_DE_no	10.3223	0.2505	1.3588	0.0634	0.131637	0.253094	DE	no
BLAEV0034115	BLAEV0029854	AT1G24160	purifying selection	purifying selection	stress_specific_differentially_expressed	blaev_cold_down	-1.60357	constitutively_expressed			ath_DE_no	0.3575	0.4498	0.1565	0.1412	0.437762	0.313917	DE	no
BLAEV0034116	BLAEV0029858	AT1G24170	purifying selection	purifying selection	expressed			expressed			ath_DE_no	0.7122	0.6216	0.0433	0.0268	0.0607975	0.0431145	no	no
BLAEV0034117	BLAEV0029859	AT1G24180	purifying selection	purifying selection	constitutively_expressed			stress_specific_differentially_expressed	blaev_cold_up	1.35029	ath_DE_no	0.4340	0.4689	0.0323	0.0256	0.074424	0.0545959	no	DE
BLAEV0034368	BLAEV0029255	AT1G24300	purifying selection	purifying selection	constitutively_expressed			constitutively_expressed			ath_cold_down	0.3166	0.3229	0.1096	0.1132	0.346178	0.350573	no	no
BLAEV0034368	BLAEV0029255	AT1G24300	purifying selection	purifying selection	constitutively_expressed			constitutively_expressed			ath_heat_down	0.3166	0.3229	0.1096	0.1132	0.346178	0.350573	no	no
BLAEV0034359	BLAEV0029258	AT1G24350	purifying selection	purifying selection	unexpressed_in_leaves			constitutively_expressed			ath_DE_no	0.3956	0.329	0.0681	0.0469	0.172144	0.142553	no	no
BLAEV0034353	BLAEV0029270	AT1G24460	purifying selection	purifying selection	constitutively_expressed			constitutively_expressed			ath_DE_no	0.3675	64.7929	0.1684	1.1789	0.458231	0.0181949	no	no
BLAEV0034351	BLAEV0029281	AT1G24510	purifying selection	purifying selection	constitutively_expressed			constitutively_expressed			ath_cold_up	0.3374	0.3783	0.0109	0.0109	0.0323059	0.0288131	no	no
BLAEV0034350	BLAEV0029287	AT1G24520	purifying selection	purifying selection	unexpressed_in_leaves			unexpressed_in_leaves			ath_DE_no	0.3331	6.4069	0.1307	1.8872	0.392375	0.294557	no	no
BLAEV0034344	BLAEV0029289	AT1G24570	purifying selection	purifying selection	stress_specific_differentially_expressed	blaev_heat_up	4.055	unexpressed_in_leaves			ath_DE_no	1.1672	0.5159	0.2838	0.0856	0.243146	0.165924	DE	no
BLAEV0034341	BLAEV0029297	AT1G24625	purifying selection	purifying selection	expressed			expressed			ath_DE_no	2.3507	1.9784	1.4727	1.4547	0.626494	0.735291	no	no
BLAEV0034330	BLAEV0029310	AT1G25220	purifying selection	purifying selection	stress_specific_differentially_expressed	blaev_heat_down	-2.10665	constitutively_expressed			ath_DE_no	0.4963	0.6673	0.0973	0.1528	0.196051	0.228982	DE	no
BLAEV0034328	BLAEV0029311	AT1G25240	purifying selection	purifying selection	unexpressed_in_leaves			unexpressed_in_leaves			ath_DE_no	0.4022	0.5504	0.0668	0.0897	0.166087	0.162972	no	no
BLAEV0034325	BLAEV0029322	AT1G25280	purifying selection	purifying selection	constitutively_expressed			stress_specific_differentially_expressed	blaev_cold_up	1.52026	ath_DE_no	0.3985	0.3494	0.0258	0.0334	0.0647428	0.0955924	no	DE
BLAEV0034316	BLAEV0029327	AT1G25320	purifying selection	purifying selection	stress_specific_differentially_expressed	blaev_heat_down	-9.14962	expressed			ath_DE_no	0.3969	0.4061	0.0623	0.078	0.156966	0.192071	DE	no
BLAEV0034315	BLAEV0029328	AT1G25330	purifying selection	purifying selection	unexpressed_in_leaves			unexpressed_in_leaves			ath_DE_no	0.3348	0.3163	0.0938	0.1051	0.280167	0.332279	no	no
BLAEV0034314	BLAEV0029336	AT1G25340	purifying selection	purifying selection	unexpressed_in_leaves			unexpressed_in_leaves			ath_DE_no	0.5205	0.499	0.1265	0.1821	0.243036	0.36493	no	no
BLAEV0034313	BLAEV0029337	AT1G25350	purifying selection	purifying selection	constitutively_expressed			constitutively_expressed			ath_DE_no	0.3092	0.3253	0.0263	0.0407	0.0850582	0.125115	no	no
BLAEV0034311	BLAEV0029340	AT1G25380	purifying selection	purifying selection	constitutively_expressed			constitutively_expressed			ath_DE_no	0.3082	0.3218	0.0590	0.06	0.191434	0.186451	no	no
BLAEV0034300	BLAEV0029348	AT1G25425	neutral divergence	purifying selection	unexpressed_in_leaves			expressed			ath_DE_no	0.5272	0.6977	0.5000	0.2279	0.948407	0.326645	no	no
BLAEV0034289	BLAEV0029354	AT1G25490	purifying selection	purifying selection	constitutively_expressed			constitutively_expressed			ath_DE_no	0.3126	0.3655	0.0246	0.0247	0.0786948	0.0675787	no	no
BLAEV0034288	BLAEV0029359	AT1G25500	purifying selection	purifying selection	expressed			expressed			ath_DE_no	0.2769	0.2677	0.0288	0.0236	0.104009	0.0881584	no	no
BLAEV0034287	BLAEV0029360	AT1G25510	purifying selection	purifying selection	unexpressed_in_leaves			expressed			ath_DE_no	0.6308	0.5389	0.0860	0.0818	0.136335	0.151791	no	no
BLAEV0034283	BLAEV0029363	AT1G25540	purifying selection	purifying selection	constitutively_expressed			unexpressed_in_leaves			ath_DE_no	0.2974	0.466	0.0644	0.1661	0.216543	0.356438	no	no
BLAEV0034264	BLAEV0029381	AT1G26160	purifying selection	purifying selection	constitutively_expressed			constitutively_expressed			ath_DE_no	0.5961	0.3118	0.1907	0.0649	0.319913	0.208146	no	no
BLAEV0034248	BLAEV0029389	AT1G26340	purifying selection	purifying selection	constitutively_expressed			constitutively_expressed			ath_DE_no	0.4028	0.4868	0.0894	0.0564	0.221946	0.115859	no	no
BLAEV0034245	BLAEV0029391	AT1G26370	purifying selection	purifying selection	expressed			expressed			ath_DE_no	0.3187	0.3148	0.0573	0.0659	0.179793	0.209339	no	no
BLAEV0034244	BLAEV0029400	AT1G26450	purifying selection	purifying selection	stress_specific_differentially_expressed	blaev_cold_down	-1.9799	unexpressed_in_leaves			ath_DE_no	0.5951	0.5645	0.1185	0.1702	0.199126	0.301506	DE	no
BLAEV0034243	BLAEV0029402	AT1G26480	purifying selection	purifying selection	unexpressed_in_leaves			unexpressed_in_leaves			ath_DE_no	0.3993	0.4503	0.0185	0.03	0.0463311	0.0666223	no	no
BLAEV0034239	BLAEV0029410	AT1G26550	purifying selection	purifying selection	constitutively_expressed			expressed			ath_DE_no	0.3712	0.3932	0.0096	0.0191	0.0258621	0.0485758	no	no
BLAEV0034234	BLAEV0029413	AT1G26600	purifying selection	purifying selection	expressed			unexpressed_in_leaves			ath_DE_no	0.3297	0.5226	0.1036	0.1566	0.314225	0.299656	no	no
BLAEV0034232	BLAEV0029415	AT1G26620	purifying selection	purifying selection	stress_specific_differentially_expressed	blaev_heat_up	1.30904	constitutively_expressed			ath_DE_no	0.4335	0.3174	0.2398	0.1427	0.553172	0.44959	DE	no
BLAEV0034230	BLAEV0029417	AT1G26630	purifying selection	purifying selection	constitutively_expressed			constitutively_expressed			ath_DE_no	0.6789	0.5987	0.0458	0.0505	0.0674621	0.0843494	no	no
BLAEV0034224	BLAEV0029419	AT1G26670	neutral divergence	purifying selection	unexpressed_in_leaves			constitutively_expressed			ath_cold_down	18.0782	0.539	15.9280	0.1238	0.881061	0.229685	no	no
BLAEV0034221	BLAEV0029420	AT1G26680	purifying selection	purifying selection	unexpressed_in_leaves			unexpressed_in_leaves			ath_DE_no	0.8723	0.538	0.4636	0.2775	0.531469	0.515799	no	no
BLAEV0034177	BLAEV0029919	AT1G26830	purifying selection	purifying selection	constitutively_expressed			constitutively_expressed			ath_DE_no	0.5570	0.5167	0.0344	0.0271	0.0617594	0.0524482	no	no
BLAEV0034176	BLAEV0029916	AT1G26850	purifying selection	purifying selection	constitutively_expressed			constitutively_expressed			ath_DE_no	0.3531	0.3752	0.0142	0.017	0.0402152	0.0453092	no	no
BLAEV0034175	BLAEV0029915	AT1G26870	purifying selection	purifying selection	unexpressed_in_leaves			unexpressed_in_leaves			ath_DE_no	0.2772	0.2973	0.0654	0.05	0.235931	0.16818	no	no
BLAEV0034170	BLAEV0029912	AT1G26930	purifying selection	purifying selection	expressed			unexpressed_in_leaves			ath_DE_no	0.5265	0.6925	0.0366	0.0606	0.0695157	0.087509	no	no
BLAEV0034169	BLAEV0029906	AT1G26940	purifying selection	purifying selection	unexpressed_in_leaves			constitutively_expressed			ath_DE_no	0.3398	0.3484	0.0672	0.0564	0.197763	0.161883	no	no
BLAEV0034168	BLAEV0029905	AT1G26945	purifying selection	purifying selection	expressed			expressed			ath_DE_no	0.2884	0.2506	0.0397	0.0207	0.137656	0.0826018	no	no
BLAEV0034158	BLAEV0029902	AT1G27030	purifying selection	purifying selection	unexpressed_in_leaves			constitutively_expressed			ath_DE_no	0.4688	0.4224	0.1040	0.0936	0.221843	0.221591	no	no
BLAEV0034141	BLAEV0029889	AT1G27110	purifying selection	purifying selection	expressed			constitutively_expressed			ath_DE_no	74.5655	0.4029	1.7129	0.1628	0.0229717	0.40407	no	no
BLAEV0034138	BLAEV0029884	AT1G27120	purifying selection	purifying selection	expressed			expressed			ath_herbivory_down	0.4199	0.4841	0.0589	0.0548	0.140271	0.1132	no	no
BLAEV0034137	BLAEV0029880	AT1G27130	purifying selection	purifying selection	stress_specific_differentially_expressed	blaev_herbivory_up	1.28774	unexpressed_in_leaves			ath_DE_no	0.4277	0.5025	0.0997	0.1309	0.233107	0.260498	DE	no
BLAEV0034127	BLAEV0029879	AT1G27190	purifying selection	purifying selection	expressed			constitutively_expressed			ath_DE_no	0.5767	0.6021	0.0446	0.0371	0.0773366	0.0616177	no	no
BLAEV0034396	BLAEV0029230	AT1G27430	purifying selection	purifying selection	constitutively_expressed			constitutively_expressed			ath_DE_no	0.2955	0.3231	0.1159	0.1208	0.392217	0.373878	no	no
BLAEV0034401	BLAEV0029220	AT1G27530	purifying selection	purifying selection	unexpressed_in_leaves			constitutively_expressed			ath_DE_no	0.5869	0.3363	0.0435	0.019	0.0741182	0.0564972	no	no
BLAEV0034402	BLAEV0029218	AT1G27570	purifying selection	purifying selection	constitutively_expressed			constitutively_expressed			ath_DE_no	68.5459	64.8129	1.1628	1.041	0.0169638	0.0160616	no	no
BLAEV0034406	BLAEV0029214	AT1G27600	purifying selection	purifying selection	constitutively_expressed			expressed			ath_DE_no	0.4140	45.1356	0.0768	1.2133	0.185507	0.0268812	no	no
BLAEV0034408	BLAEV0029211	AT1G27650	purifying selection	purifying selection	constitutively_expressed			constitutively_expressed			ath_DE_no	0.5123	0.436	0.0215	0.0151	0.0419676	0.034633	no	no
BLAEV0034415	BLAEV0029207	AT1G27660	purifying selection	purifying selection	expressed			unexpressed_in_leaves			ath_DE_no	0.3193	0.3565	0.0824	0.1118	0.258065	0.313604	no	no
BLAEV0034424	BLAEV0029199	AT1G27730	purifying selection	purifying selection	stress_specific_differentially_expressed	blaev_herbivory_up	6.45028	stress_specific_differentially_expressed	blaev_cold_up	3.32396	ath_cold_down	0.5847	0.7279	0.0546	0.0874	0.0933812	0.120071	DE	DE
BLAEV0034424	BLAEV0029199	AT1G27730	purifying selection	purifying selection	stress_specific_differentially_expressed	blaev_herbivory_up	6.45028	stress_specific_differentially_expressed	blaev_herbivory_up	3.5892	ath_cold_down	0.5847	0.7279	0.0546	0.0874	0.0933812	0.120071	DE	DE
BLAEV0034425	BLAEV0029192	AT1G27740	purifying selection	purifying selection	unexpressed_in_leaves			unexpressed_in_leaves			ath_DE_no	0.3536	0.5016	0.0578	0.0728	0.163462	0.145136	no	no
BLAEV0034434	BLAEV0029191	AT1G27752	purifying selection	purifying selection	constitutively_expressed			expressed			ath_DE_no	69.0446	67.1915	1.1507	1.2943	0.016666	0.0192629	no	no
BLAEV0034435	BLAEV0029190	AT1G27760	purifying selection	purifying selection	stress_specific_differentially_expressed	blaev_cold_up	3.9493	stress_specific_differentially_expressed	blaev_cold_up	1.21461	ath_cold_up	0.4763	0.421	0.0861	0.0814	0.180768	0.193349	DE	DE
BLAEV0034436	BLAEV0029189	AT1G27770	purifying selection	purifying selection	constitutively_expressed			expressed			ath_DE_no	0.2360	0.2713	0.0234	0.0255	0.0991525	0.0939919	no	no
BLAEV0034439	BLAEV0029188	AT1G27850	purifying selection	purifying selection	constitutively_expressed			expressed			ath_DE_no	0.2800	0.2852	0.0979	0.1026	0.349643	0.359748	no	no
BLAEV0034448	BLAEV0029186	AT1G27910	purifying selection	purifying selection	constitutively_expressed			stress_specific_differentially_expressed	blaev_cold_up	2.69181	ath_herbivory_down	0.3056	0.2924	0.0447	0.0467	0.14627	0.159713	no	DE
BLAEV0034449	BLAEV0029183	AT1G27930	purifying selection	purifying selection	constitutively_expressed			stress_specific_differentially_expressed	blaev_heat_up	1.54623	ath_DE_no	0.7182	0.6474	0.0447	0.0605	0.0622389	0.0934507	no	DE
BLAEV0034451	BLAEV0029182	AT1G27950	purifying selection	purifying selection	constitutively_expressed			constitutively_expressed			ath_cold_up	0.4042	0.4506	0.1425	0.1145	0.352548	0.254106	no	no
BLAEV0034451	BLAEV0029182	AT1G27950	purifying selection	purifying selection	constitutively_expressed			constitutively_expressed			ath_herbivory_down	0.4042	0.4506	0.1425	0.1145	0.352548	0.254106	no	no
BLAEV0034454	BLAEV0029178	AT1G27970	purifying selection	purifying selection	constitutively_expressed			constitutively_expressed			ath_DE_no	1.2072	0.5429	0.1233	0.0219	0.102137	0.0403389	no	no
BLAEV0034456	BLAEV0029176	AT1G28050	purifying selection	purifying selection	stress_specific_differentially_expressed	blaev_herbivory_up	2.8544	constitutively_expressed			ath_cold_down	0.5556	1.1024	0.0709	0.5363	0.12761	0.486484	DE	no
BLAEV0034465	BLAEV0029169	AT1G28100	purifying selection	purifying selection	expressed			stress_specific_differentially_expressed	blaev_cold_down	-1.8153	ath_heat_up	0.3022	0.3259	0.0732	0.1225	0.242224	0.375882	no	DE
BLAEV0034467	BLAEV0029167	AT1G28120	purifying selection	purifying selection	expressed			constitutively_expressed			ath_DE_no	0.3342	0.4256	0.0769	0.047	0.230102	0.110432	no	no
BLAEV0034469	BLAEV0029166	AT1G28130	purifying selection	purifying selection	expressed			unexpressed_in_leaves			ath_DE_no	0.3101	0.345	0.0375	0.0277	0.120929	0.0802899	no	no
BLAEV0034470	BLAEV0029165	AT1G28150	purifying selection	purifying selection	constitutively_expressed			constitutively_expressed			ath_DE_no	0.3312	0.4632	0.1325	0.2271	0.40006	0.490285	no	no
BLAEV0034480	BLAEV0029163	AT1G28160	purifying selection	purifying selection	unexpressed_in_leaves			unexpressed_in_leaves			ath_DE_no	1.2084	0.3221	0.4301	0.059	0.355925	0.183173	no	no
BLAEV0034484	BLAEV0029160	AT1G28200	purifying selection	purifying selection	constitutively_expressed			constitutively_expressed			ath_DE_no	0.4357	0.381	0.0472	0.0528	0.108331	0.138583	no	no
BLAEV0034487	BLAEV0029156	AT1G28240	purifying selection	purifying selection	constitutively_expressed			constitutively_expressed			ath_DE_no	0.4144	0.3064	0.0508	0.0366	0.122587	0.119452	no	no
BLAEV0034498	BLAEV0029151	AT1G28290	purifying selection	purifying selection	unexpressed_in_leaves			expressed			ath_DE_no	0.6155	0.4621	0.2354	0.074	0.382453	0.160138	no	no
BLAEV0034499	BLAEV0029147	AT1G28330	purifying selection	purifying selection	expressed			stress_specific_differentially_expressed	blaev_cold_down	-1.7451	ath_cold_down	0.3893	0.4946	0.0995	0.1229	0.255587	0.248484	no	DE
BLAEV0034499	BLAEV0029147	AT1G28330	purifying selection	purifying selection	expressed			stress_specific_differentially_expressed	blaev_cold_down	-1.7451	ath_cold_down	0.3893	0.4946	0.0995	0.1229	0.255587	0.248484	no	DE
BLAEV0034499	BLAEV0029147	AT1G28330	purifying selection	purifying selection	expressed			stress_specific_differentially_expressed	blaev_cold_down	-1.7451	ath_cold_down	0.3893	0.4946	0.0995	0.1229	0.255587	0.248484	no	DE
BLAEV0034499	BLAEV0029147	AT1G28330	purifying selection	purifying selection	expressed			stress_specific_differentially_expressed	blaev_cold_down	-1.7451	ath_cold_down	0.3893	0.4946	0.0995	0.1229	0.255587	0.248484	no	DE
BLAEV0034500	BLAEV0029145	AT1G28340	purifying selection	purifying selection	constitutively_expressed			expressed			ath_DE_no	0.5896	0.5409	0.0633	0.062	0.107361	0.114624	no	no
BLAEV0034501	BLAEV0029144	AT1G28360	purifying selection	purifying selection	unexpressed_in_leaves			unexpressed_in_leaves			ath_DE_no	0.4993	0.5997	0.0883	0.0839	0.176848	0.139903	no	no
BLAEV0034527	BLAEV0029136	AT1G28440	purifying selection	purifying selection	stress_specific_differentially_expressed	blaev_cold_down	-1.39371	stress_specific_differentially_expressed	blaev_cold_down	-3.73915	ath_DE_no	0.5135	0.4885	0.0573	0.0631	0.111587	0.129171	DE	DE
BLAEV0034529	BLAEV0029132	AT1G28480	purifying selection	purifying selection	expressed			stress_specific_differentially_expressed	blaev_herbivory_up	7.47327	ath_cold_down	0.4898	0.2907	0.1107	0.0844	0.226011	0.290334	no	DE
BLAEV0034532	BLAEV0029131	AT1G28510	purifying selection	purifying selection	stress_specific_differentially_expressed	blaev_cold_up	3.32456	expressed			ath_DE_no	0.5488	0.3361	0.2367	0.0508	0.431305	0.151145	DE	no
BLAEV0034533	BLAEV0029130	AT1G28520	purifying selection	purifying selection	constitutively_expressed			stress_specific_differentially_expressed	blaev_cold_up	1.77013	ath_cold_up	0.3632	0.3557	0.0437	0.0341	0.120319	0.0958673	no	DE
BLAEV0034533	BLAEV0029130	AT1G28520	purifying selection	purifying selection	constitutively_expressed			stress_specific_differentially_expressed	blaev_cold_up	1.77013	ath_drought_up	0.3632	0.3557	0.0437	0.0341	0.120319	0.0958673	no	DE
BLAEV0034556	BLAEV0029048	AT1G29050	purifying selection	purifying selection	unexpressed_in_leaves			unexpressed_in_leaves			ath_DE_no	1.6435	0.3065	1.2707	0.0333	0.773167	0.108646	no	no
BLAEV0034557	BLAEV0029047	AT1G29060	purifying selection	purifying selection	constitutively_expressed			constitutively_expressed			ath_DE_no	0.4809	0.6549	0.0517	0.0624	0.107507	0.0952817	no	no
BLAEV0034558	BLAEV0029046	AT1G29070	purifying selection	purifying selection	constitutively_expressed			constitutively_expressed			ath_cold_up	0.4952	0.4973	0.0538	0.0866	0.108643	0.17414	no	no
BLAEV0034558	BLAEV0029046	AT1G29070	purifying selection	purifying selection	constitutively_expressed			constitutively_expressed			ath_herbivory_down	0.4952	0.4973	0.0538	0.0866	0.108643	0.17414	no	no
BLAEV0034559	BLAEV0029033	AT1G29110	purifying selection	purifying selection	unexpressed_in_leaves			unexpressed_in_leaves			ath_DE_no	0.5488	0.6771	0.3000	0.2968	0.546647	0.43834	no	no
BLAEV0034560	BLAEV0029031	AT1G29120	purifying selection	purifying selection	expressed			constitutively_expressed			ath_DE_no	0.2859	0.3654	0.0551	0.0445	0.192725	0.121784	no	no
BLAEV0034561	BLAEV0029030	AT1G29140	purifying selection	purifying selection	unexpressed_in_leaves			unexpressed_in_leaves			ath_DE_no	0.5909	0.5566	0.0397	0.0459	0.0671856	0.082465	no	no
BLAEV0034570	BLAEV0029029	AT1G29160	purifying selection	purifying selection	expressed			expressed			ath_DE_no	0.3893	0.4034	0.0274	0.0469	0.0703827	0.116262	no	no
BLAEV0034586	BLAEV0029001	AT1G29280	purifying selection	purifying selection	expressed			expressed			ath_DE_no	0.5368	0.4201	0.0444	0.0399	0.0827124	0.0949774	no	no
BLAEV0034590	BLAEV0029000	AT1G29290	purifying selection	purifying selection	expressed			expressed			ath_DE_no	0.4119	0.4207	0.1330	0.0875	0.322894	0.207987	no	no
BLAEV0034592	BLAEV0028991	AT1G29320	purifying selection	purifying selection	stress_specific_differentially_expressed	blaev_herbivory_down	-2.59795	stress_specific_differentially_expressed	blaev_cold_up	1.01942	ath_DE_no	0.3434	0.5011	0.0802	0.1279	0.233547	0.255238	DE	DE
BLAEV0034596	BLAEV0028990	AT1G29340	purifying selection	purifying selection	constitutively_expressed			constitutively_expressed			ath_DE_no	0.6898	0.8465	0.0410	0.0586	0.0594375	0.0692262	no	no
BLAEV0034597	BLAEV0028988	AT1G29370	purifying selection	purifying selection	constitutively_expressed			constitutively_expressed			ath_cold_down	0.3023	0.3911	0.0855	0.1289	0.282832	0.329583	no	no
BLAEV0034607	BLAEV0028977	AT1G29470	purifying selection	purifying selection	constitutively_expressed			constitutively_expressed			ath_DE_no	0.3576	0.347	0.0293	0.0283	0.0819351	0.0815562	no	no
BLAEV0034615	BLAEV0028970	AT1G29530	purifying selection	purifying selection	constitutively_expressed			constitutively_expressed			ath_DE_no	0.5200	0.4537	0.2006	0.2097	0.385769	0.4622	no	no
BLAEV0034624	BLAEV0028960	AT1G29670	purifying selection	purifying selection	constitutively_expressed			constitutively_expressed			ath_herbivory_down	0.7642	0.4425	0.1339	0.0657	0.175216	0.148475	no	no
BLAEV0034624	BLAEV0028960	AT1G29670	purifying selection	purifying selection	constitutively_expressed			constitutively_expressed			ath_herbivory_down	0.7642	0.4425	0.1339	0.0657	0.175216	0.148475	no	no
BLAEV0034627	BLAEV0028958	AT1G29690	purifying selection	purifying selection	stress_specific_differentially_expressed	blaev_herbivory_up	2.68221	unexpressed_in_leaves			ath_DE_no	0.3969	0.6655	0.0309	0.1715	0.0778534	0.257701	DE	no
BLAEV0034631	BLAEV0028953	AT1G29750	purifying selection	purifying selection	stress_specific_differentially_expressed	blaev_heat_down	-2.43694	expressed			ath_DE_no	3.0042	0.3526	0.6034	0.1258	0.200852	0.356778	DE	no
BLAEV0034636	BLAEV0028947	AT1G29800	purifying selection	purifying selection	constitutively_expressed			constitutively_expressed			ath_DE_no	0.3335	0.3222	0.0551	0.0497	0.165217	0.154252	no	no
BLAEV0034637	BLAEV0028945	AT1G29850	purifying selection	purifying selection	constitutively_expressed			constitutively_expressed			ath_DE_no	0.3613	0.4381	0.0792	0.0698	0.219208	0.159324	no	no
BLAEV0034666	BLAEV0028927	AT1G30040	purifying selection	purifying selection	expressed			unexpressed_in_leaves			ath_DE_no	0.3873	0.3259	0.0500	0.0647	0.129099	0.198527	no	no
BLAEV0034668	BLAEV0028926	AT1G30050	purifying selection	purifying selection	expressed			expressed			ath_DE_no	0.5361	0.5216	0.0681	0.0746	0.127029	0.143021	no	no
BLAEV0034670	BLAEV0028924	AT1G30080	purifying selection	purifying selection	unexpressed_in_leaves			unexpressed_in_leaves			ath_DE_no	0.3759	0.3717	0.0606	0.0377	0.161213	0.101426	no	no
BLAEV0034677	BLAEV0028912	AT1G30120	purifying selection	purifying selection	expressed			expressed			ath_DE_no	0.3422	0.3069	0.0196	0.0238	0.0572764	0.0775497	no	no
BLAEV0034679	BLAEV0028907	AT1G30135	purifying selection	purifying selection	expressed			expressed			ath_cold_down	0.6742	0.5823	0.1223	0.1974	0.1814	0.339001	no	no
BLAEV0034700	BLAEV0028903	AT1G30330	purifying selection	purifying selection	expressed			expressed			ath_herbivory_down	0.2997	0.3028	0.0292	0.0325	0.0974308	0.107332	no	no
BLAEV0034700	BLAEV0028903	AT1G30330	purifying selection	purifying selection	expressed			expressed			ath_herbivory_down	0.2997	0.3028	0.0292	0.0325	0.0974308	0.107332	no	no
BLAEV0034703	BLAEV0028901	AT1G30360	purifying selection	purifying selection	constitutively_expressed			expressed			ath_herbivory_down	0.3671	0.3706	0.0981	0.0832	0.26723	0.224501	no	no
BLAEV0034707	BLAEV0028900	AT1G30380	purifying selection	purifying selection	constitutively_expressed			constitutively_expressed			ath_herbivory_down	0.4429	0.3496	0.0362	0.019	0.081734	0.0543478	no	no
BLAEV0034708	BLAEV0028886	AT1G30400	purifying selection	purifying selection	constitutively_expressed			unexpressed_in_leaves			ath_DE_no	2.8660	2.5147	0.1811	0.2791	0.0631891	0.110987	no	no
BLAEV0034711	BLAEV0028883	AT1G30460	purifying selection	purifying selection	expressed			expressed			ath_DE_no	0.3300	0.3184	0.0361	0.0433	0.109394	0.135992	no	no
BLAEV0034716	BLAEV0028882	AT1G30470	purifying selection	purifying selection	constitutively_expressed			constitutively_expressed			ath_DE_no	0.3457	0.3373	0.0946	0.0421	0.273648	0.124815	no	no
BLAEV0034717	BLAEV0028880	AT1G30480	purifying selection	purifying selection	constitutively_expressed			constitutively_expressed			ath_DE_no	0.5256	0.557	0.0447	0.044	0.0850457	0.0789946	no	no
BLAEV0034729	BLAEV0028859	AT1G30580	purifying selection	purifying selection	constitutively_expressed			constitutively_expressed			ath_DE_no	0.2873	0.2268	0.0196	0.0245	0.0682214	0.108025	no	no
BLAEV0034748	BLAEV0028855	AT1G30650	purifying selection	purifying selection	unexpressed_in_leaves			unexpressed_in_leaves			ath_DE_no	0.4972	0.4256	0.0930	0.0912	0.187047	0.214286	no	no
BLAEV0034750	BLAEV0028846	AT1G30690	purifying selection	purifying selection	expressed			stress_specific_differentially_expressed	blaev_heat_down	-3.13824	ath_DE_no	0.4678	0.3822	0.0997	0.0902	0.213125	0.236002	no	DE
BLAEV0034758	BLAEV0028829	AT1G30820	purifying selection	purifying selection	constitutively_expressed			unexpressed_in_leaves			ath_herbivory_down	0.3666	0.3362	0.0287	0.0327	0.078287	0.0972635	no	no
BLAEV0034764	BLAEV0028823	AT1G30870	purifying selection	purifying selection	unexpressed_in_leaves			unexpressed_in_leaves			ath_DE_no	0.4199	0.4689	0.1169	0.1054	0.2784	0.224781	no	no
BLAEV0034765	BLAEV0028822	AT1G30880	purifying selection	purifying selection	expressed			constitutively_expressed			ath_DE_no	0.4701	0.49	0.0663	0.0757	0.141034	0.15449	no	no
BLAEV0033621	BLAEV0028814	AT1G31070	purifying selection	purifying selection	stress_specific_differentially_expressed	blaev_cold_up	1.95527	stress_specific_differentially_expressed	blaev_cold_down	-1.05566	ath_DE_no	0.4005	0.4494	0.0312	0.0194	0.0779026	0.0431687	DE	DE
BLAEV0033613	BLAEV0028804	AT1G31220	purifying selection	purifying selection	constitutively_expressed			unexpressed_in_leaves			ath_DE_no	0.3098	2.0661	0.1061	0.5794	0.342479	0.280432	no	no
BLAEV0033612	BLAEV0028803	AT1G31230	purifying selection	purifying selection	constitutively_expressed			constitutively_expressed			ath_DE_no	0.3181	0.3511	0.0301	0.0372	0.0946243	0.105953	no	no
BLAEV0033606	BLAEV0028795	AT1G31320	purifying selection	purifying selection	expressed			expressed			ath_DE_no	0.5370	0.6674	0.0155	0.0314	0.0288641	0.0470482	no	no
BLAEV0033605	BLAEV0028794	AT1G31330	purifying selection	purifying selection	constitutively_expressed			constitutively_expressed			ath_herbivory_down	0.4442	0.5487	0.0358	0.0404	0.0805943	0.0736286	no	no
BLAEV0033601	BLAEV0028792	AT1G31350	purifying selection	purifying selection	expressed			constitutively_expressed			ath_DE_no	0.5124	0.4869	0.1409	0.1285	0.27498	0.263915	no	no
BLAEV0033595	BLAEV0028783	AT1G31420	purifying selection	purifying selection	constitutively_expressed			constitutively_expressed			ath_DE_no	0.2615	0.2442	0.0393	0.0396	0.150287	0.162162	no	no
BLAEV0033594	BLAEV0028781	AT1G31440	purifying selection	purifying selection	constitutively_expressed			expressed			ath_DE_no	0.4881	0.4413	0.1123	0.0768	0.230076	0.174031	no	no
BLAEV0033592	BLAEV0028775	AT1G31480	purifying selection	purifying selection	constitutively_expressed			expressed			ath_DE_no	0.3239	0.3446	0.0644	0.0702	0.198827	0.203714	no	no
BLAEV0033591	BLAEV0028770	AT1G31650	purifying selection	purifying selection	expressed			expressed			ath_DE_no	0.3655	0.4115	0.0582	0.0532	0.159234	0.129283	no	no
BLAEV0033579	BLAEV0028763	AT1G31730	purifying selection	purifying selection	constitutively_expressed			constitutively_expressed			ath_DE_no	0.3376	0.3454	0.0316	0.0298	0.0936019	0.0862768	no	no
BLAEV0033577	BLAEV0028762	AT1G31740	purifying selection	purifying selection	unexpressed_in_leaves			unexpressed_in_leaves			ath_DE_no	0.7984	0.704	0.0734	0.0764	0.0919339	0.108523	no	no
BLAEV0033573	BLAEV0028761	AT1G31770	purifying selection	purifying selection	unexpressed_in_leaves			expressed			ath_DE_no	0.3718	0.3518	0.0544	0.0298	0.146315	0.0847072	no	no
BLAEV0033572	BLAEV0028758	AT1G31780	purifying selection	purifying selection	constitutively_expressed			constitutively_expressed			ath_DE_no	0.3257	0.2874	0.0264	0.0307	0.0810562	0.10682	no	no
BLAEV0033567	BLAEV0028753	AT1G31812	purifying selection	purifying selection	constitutively_expressed			constitutively_expressed			ath_DE_no	0.4385	0.346	0.0893	0.094	0.203649	0.271676	no	no
BLAEV0033561	BLAEV0028744	AT1G31880	purifying selection	purifying selection	unexpressed_in_leaves			unexpressed_in_leaves			ath_DE_no	0.3871	66.2736	0.0387	0.9966	0.0999742	0.0150377	no	no
BLAEV0033551	BLAEV0028740	AT1G31910	purifying selection	purifying selection	constitutively_expressed			constitutively_expressed			ath_DE_no	0.2677	0.3108	0.0437	0.0702	0.163242	0.225869	no	no
BLAEV0033549	BLAEV0028739	AT1G31930	purifying selection	purifying selection	constitutively_expressed			expressed			ath_DE_no	0.4568	0.4673	0.0417	0.0569	0.0912872	0.121763	no	no
BLAEV0033548	BLAEV0028738	AT1G31940	purifying selection	purifying selection	constitutively_expressed			constitutively_expressed			ath_DE_no	0.6324	0.373	0.0800	0.0691	0.126502	0.185255	no	no
BLAEV0033546	BLAEV0028734	AT1G31970	purifying selection	purifying selection	constitutively_expressed			expressed			ath_DE_no	0.3739	0.4698	0.0424	0.0555	0.113399	0.118135	no	no
BLAEV0033539	BLAEV0028729	AT1G32050	purifying selection	purifying selection	constitutively_expressed			constitutively_expressed			ath_DE_no	0.2861	0.3043	0.0204	0.015	0.0713037	0.0492935	no	no
BLAEV0033537	BLAEV0028722	AT1G32090	purifying selection	purifying selection	constitutively_expressed			constitutively_expressed			ath_DE_no	0.2805	0.2965	0.0432	0.0512	0.154011	0.172681	no	no
BLAEV0033534	BLAEV0028721	AT1G32120	purifying selection	purifying selection	expressed			unexpressed_in_leaves			ath_DE_no	0.3765	0.6993	0.0287	0.2005	0.0762284	0.286715	no	no
BLAEV0033533	BLAEV0028719	AT1G32130	purifying selection	purifying selection	constitutively_expressed			constitutively_expressed			ath_DE_no	0.3660	0.4124	0.0346	0.0319	0.0945355	0.0773521	no	no
BLAEV0033530	BLAEV0028714	AT1G32190	purifying selection	purifying selection	expressed			expressed			ath_DE_no	0.4426	0.4826	0.0490	0.0322	0.110709	0.0667219	no	no
BLAEV0033529	BLAEV0028713	AT1G32200	purifying selection	purifying selection	stress_specific_differentially_expressed	blaev_heat_down	-1.58457	constitutively_expressed			ath_DE_no	0.4199	0.3356	0.0570	0.0773	0.135747	0.230334	DE	no
BLAEV0033528	BLAEV0028712	AT1G32210	purifying selection	purifying selection	constitutively_expressed			constitutively_expressed			ath_DE_no	0.3285	0.273	0.0122	0.0124	0.0371385	0.0454212	no	no
BLAEV0033525	BLAEV0028710	AT1G32230	purifying selection	purifying selection	constitutively_expressed			constitutively_expressed			ath_DE_no	0.5311	0.5187	0.0749	0.0718	0.141028	0.138423	no	no
BLAEV0033522	BLAEV0028709	AT1G32240	purifying selection	purifying selection	expressed			expressed			ath_DE_no	0.5505	0.4077	0.0685	0.0568	0.124432	0.139318	no	no
BLAEV0033513	BLAEV0028703	AT1G32270	purifying selection	purifying selection	unexpressed_in_leaves			constitutively_expressed			ath_DE_no	6.1392	0.8278	1.4335	0.2689	0.233499	0.324837	no	no
BLAEV0033508	BLAEV0028700	AT1G32360	purifying selection	purifying selection	constitutively_expressed			constitutively_expressed			ath_DE_no	0.3926	0.4064	0.0483	0.06	0.123026	0.147638	no	no
BLAEV0033502	BLAEV0028692	AT1G32400	purifying selection	purifying selection	constitutively_expressed			constitutively_expressed			ath_DE_no	0.3217	0.3817	0.0423	0.0509	0.131489	0.133351	no	no
BLAEV0033498	BLAEV0028691	AT1G32450	purifying selection	purifying selection	stress_specific_differentially_expressed	blaev_cold_up	3.5254	stress_specific_differentially_expressed	blaev_heat_up	3.33571	ath_DE_no	0.4104	0.4175	0.0311	0.038	0.0757797	0.091018	DE	DE
BLAEV0033492	BLAEV0028688	AT1G32490	purifying selection	purifying selection	constitutively_expressed			constitutively_expressed			ath_DE_no	0.3012	0.3061	0.0346	0.0187	0.114874	0.0610911	no	no
BLAEV0033489	BLAEV0028685	AT1G32540	purifying selection	purifying selection	constitutively_expressed			stress_specific_differentially_expressed	blaev_heat_down	-3.18783	ath_DE_no	0.3615	0.3521	0.0432	0.0359	0.119502	0.10196	no	DE
BLAEV0033451	BLAEV0028671	AT1G32780	purifying selection	purifying selection	expressed			expressed			ath_DE_no	0.4475	67.3954	0.0537	0.9137	0.12	0.0135573	no	no
BLAEV0041425	BLAEV0022954	AT1G45130	purifying selection	purifying selection	expressed			expressed			ath_DE_no	0.4485	0.3852	0.1247	0.046	0.278038	0.119418	no	no
BLAEV0041418	BLAEV0022973	AT1G47200	purifying selection	purifying selection	constitutively_expressed			constitutively_expressed			ath_DE_no	1.5115	0.9386	0.1947	0.205	0.128812	0.21841	no	no
BLAEV0041411	BLAEV0022977	AT1G47260	purifying selection	purifying selection	constitutively_expressed			constitutively_expressed			ath_DE_no	0.3571	0.4417	0.0494	0.054	0.138337	0.122255	no	no
BLAEV0041407	BLAEV0022980	AT1G47380	purifying selection	purifying selection	constitutively_expressed			expressed			ath_DE_no	0.4756	0.4523	0.0199	0.0226	0.0418419	0.0499668	no	no
BLAEV0041382	BLAEV0022998	AT1G47740	purifying selection	purifying selection	expressed			constitutively_expressed			ath_DE_no	0.3157	0.3208	0.0418	0.0464	0.132404	0.144638	no	no
BLAEV0041373	BLAEV0023001	AT1G47900	purifying selection	purifying selection	unexpressed_in_leaves			stress_specific_differentially_expressed	blaev_heat_down	-2.70809	ath_DE_no	59.0387	0.5672	1.3097	0.0978	0.0221838	0.172426	no	DE
BLAEV0041358	BLAEV0023003	AT1G47990	purifying selection	purifying selection	unexpressed_in_leaves			unexpressed_in_leaves			ath_DE_no	0.3670	0.4115	0.0717	0.0693	0.195368	0.168408	no	no
BLAEV0041346	BLAEV0023004	AT1G48040	purifying selection	purifying selection	unexpressed_in_leaves			constitutively_expressed			ath_DE_no	0.9872	0.4417	0.3047	0.0568	0.308651	0.128594	no	no
BLAEV0041332	BLAEV0023005	AT1G48130	purifying selection	purifying selection	expressed			constitutively_expressed			ath_DE_no	3.7118	0.9016	1.0910	0.0283	0.293927	0.0313886	no	no
BLAEV0041331	BLAEV0023006	AT1G48160	purifying selection	purifying selection	constitutively_expressed			constitutively_expressed			ath_DE_no	0.5319	0.353	0.0519	0.0358	0.0975747	0.101416	no	no
BLAEV0041329	BLAEV0023009	AT1G48175	purifying selection	purifying selection	constitutively_expressed			expressed			ath_DE_no	0.3985	0.3245	0.1063	0.0713	0.26675	0.219723	no	no
BLAEV0041277	BLAEV0023011	AT1G48300	purifying selection	purifying selection	stress_specific_differentially_expressed	blaev_cold_down	-1.45479	unexpressed_in_leaves			ath_herbivory_down	0.3024	70.581	0.0716	0.6371	0.236772	0.00902651	DE	no
BLAEV0041279	BLAEV0023012	AT1G48320	purifying selection	neutral divergence	constitutively_expressed			expressed			ath_DE_no	0.3492	1.6546	0.0911	1.6425	0.260882	0.992687	no	no
BLAEV0041253	BLAEV0023026	AT1G48630	purifying selection	purifying selection	unexpressed_in_leaves			constitutively_expressed			ath_cold_up	0.6714	0.756	0.0452	0.043	0.067322	0.0568783	no	no
BLAEV0041244	BLAEV0023028	AT1G48670	purifying selection	purifying selection	unexpressed_in_leaves			stress_specific_differentially_expressed	blaev_herbivory_up	1.254	ath_DE_no	8.8179	1.054	1.3028	0.3314	0.147745	0.314421	no	DE
BLAEV0041235	BLAEV0023030	AT1G48790	purifying selection	purifying selection	constitutively_expressed			constitutively_expressed			ath_DE_no	0.2617	0.526	0.0610	0.1129	0.233091	0.214639	no	no
BLAEV0041230	BLAEV0023032	AT1G48850	purifying selection	purifying selection	constitutively_expressed			constitutively_expressed			ath_DE_no	0.3335	0.394	0.0231	0.0232	0.0692654	0.0588832	no	no
BLAEV0041220	BLAEV0023036	AT1G48920	purifying selection	purifying selection	constitutively_expressed			constitutively_expressed			ath_cold_up	1.1353	0.8802	0.1980	0.1074	0.174403	0.122018	no	no
BLAEV0041207	BLAEV0023037	AT1G49005	purifying selection	purifying selection	unexpressed_in_leaves			unexpressed_in_leaves			ath_DE_no	0.4966	0.7401	0.1167	0.0539	0.234998	0.072828	no	no
BLAEV0041066	BLAEV0023051	AT1G49410	purifying selection	purifying selection	expressed			constitutively_expressed			ath_DE_no	0.3667	1.1355	0.0535	0.2492	0.145896	0.219463	no	no
BLAEV0041045	BLAEV0023056	AT1G49560	purifying selection	purifying selection	constitutively_expressed			stress_specific_differentially_expressed	blaev_heat_down	-3.86795	ath_DE_no	0.5161	0.5507	0.0998	0.1294	0.193373	0.234974	no	DE
BLAEV0041044	BLAEV0023057	AT1G49570	purifying selection	purifying selection	unexpressed_in_leaves			unexpressed_in_leaves			ath_DE_no	0.5668	0.5238	0.0927	0.0593	0.16355	0.113211	no	no
BLAEV0041029	BLAEV0023059	AT1G49760	purifying selection	purifying selection	constitutively_expressed			stress_specific_differentially_expressed	blaev_heat_down	-1.6777	ath_cold_up	0.2841	0.4876	0.0342	0.0476	0.12038	0.097621	no	DE
BLAEV0041029	BLAEV0023059	AT1G49760	purifying selection	purifying selection	constitutively_expressed			stress_specific_differentially_expressed	blaev_heat_down	-1.6777	ath_cold_up	0.2841	0.4876	0.0342	0.0476	0.12038	0.097621	no	DE
BLAEV0040992	BLAEV0023063	AT1G50030	purifying selection	purifying selection	unexpressed_in_leaves			constitutively_expressed			ath_DE_no	1.0149	0.2932	0.3411	0.0213	0.336092	0.0726467	no	no
BLAEV0040956	BLAEV0023069	AT1G50440	purifying selection	purifying selection	constitutively_expressed			expressed			ath_DE_no	0.3469	1.7116	0.0311	0.6292	0.0896512	0.367609	no	no
BLAEV0040953	BLAEV0023070	AT1G50460	purifying selection	purifying selection	expressed			expressed			ath_cold_down	0.2940	0.4195	0.0439	0.0494	0.14932	0.117759	no	no
BLAEV0040928	BLAEV0023073	AT1G50660	purifying selection	purifying selection	constitutively_expressed			expressed			ath_DE_no	0.4260	0.3839	0.0488	0.0792	0.114554	0.206304	no	no
BLAEV0040926	BLAEV0023075	AT1G50680	purifying selection	purifying selection	unexpressed_in_leaves			unexpressed_in_leaves			ath_DE_no	0.5909	0.4928	0.1410	0.0789	0.238619	0.160106	no	no
BLAEV0040878	BLAEV0023119	AT1G51340	purifying selection	purifying selection	stress_specific_differentially_expressed	blaev_heat_up	1.9211	unexpressed_in_leaves			ath_DE_no	0.3394	0.5394	0.0403	0.1392	0.118739	0.258065	DE	no
BLAEV0040864	BLAEV0023127	AT1G51510	purifying selection	purifying selection	constitutively_expressed			constitutively_expressed			ath_DE_no	0.5031	0.4535	0.1323	0.0634	0.26297	0.139802	no	no
BLAEV0040853	BLAEV0023132	AT1G51630	purifying selection	purifying selection	constitutively_expressed			unexpressed_in_leaves			ath_DE_no	0.2192	0.368	0.0448	0.0557	0.20438	0.151359	no	no
BLAEV0040848	BLAEV0023133	AT1G51650	purifying selection	purifying selection	expressed			constitutively_expressed			ath_DE_no	0.6180	0.5125	0.1236	0.055	0.2	0.107317	no	no
BLAEV0040847	BLAEV0023134	AT1G51660	purifying selection	purifying selection	stress_specific_differentially_expressed	blaev_heat_up	2.51784	constitutively_expressed			ath_DE_no	0.7686	0.6771	0.0436	0.0508	0.0567265	0.0750258	DE	no
BLAEV0040846	BLAEV0023135	AT1G51680	purifying selection	purifying selection	stress_specific_differentially_expressed	blaev_herbivory_up	1.93176	stress_specific_differentially_expressed	blaev_herbivory_up	1.61379	ath_DE_no	0.5465	0.5573	0.0335	0.0399	0.0612992	0.0715952	DE	DE
BLAEV0040846	BLAEV0023135	AT1G51680	purifying selection	purifying selection	stress_specific_differentially_expressed	blaev_cold_up	2.31608	stress_specific_differentially_expressed	blaev_herbivory_up	1.61379	ath_DE_no	0.5465	0.5573	0.0335	0.0399	0.0612992	0.0715952	DE	DE
BLAEV0040844	BLAEV0023136	AT1G51690	purifying selection	purifying selection	constitutively_expressed			constitutively_expressed			ath_heat_down	0.3699	0.3017	0.0640	0.0363	0.17302	0.120318	no	no
BLAEV0040839	BLAEV0023137	AT1G51710	purifying selection	purifying selection	constitutively_expressed			expressed			ath_heat_up	0.3023	0.2677	0.0435	0.0433	0.143897	0.161748	no	no
BLAEV0040836	BLAEV0023138	AT1G51730	purifying selection	purifying selection	constitutively_expressed			constitutively_expressed			ath_DE_no	0.2655	0.2637	0.0381	0.0524	0.143503	0.198711	no	no
BLAEV0040835	BLAEV0023139	AT1G51740	purifying selection	purifying selection	constitutively_expressed			constitutively_expressed			ath_DE_no	0.2016	0.249	0.0372	0.0357	0.184524	0.143373	no	no
BLAEV0040833	BLAEV0023141	AT1G51760	purifying selection	purifying selection	stress_specific_differentially_expressed	blaev_herbivory_up	2.92591	stress_specific_differentially_expressed	blaev_herbivory_up	4.25719	ath_DE_no	0.2985	0.3038	0.0469	0.0531	0.157119	0.174786	DE	DE
BLAEV0040829	BLAEV0023142	AT1G51820	purifying selection	purifying selection	unexpressed_in_leaves			unexpressed_in_leaves			ath_herbivory_down	1.4394	2.4106	0.2621	0.3756	0.18209	0.155812	no	no
BLAEV0040814	BLAEV0023146	AT1G51980	purifying selection	purifying selection	constitutively_expressed			constitutively_expressed			ath_DE_no	0.2709	0.276	0.0584	0.0562	0.215578	0.203623	no	no
BLAEV0040794	BLAEV0023155	AT1G52190	purifying selection	purifying selection	unexpressed_in_leaves			stress_specific_differentially_expressed	blaev_heat_down	-4.39017	ath_cold_down	0.3876	0.5097	0.0637	0.0546	0.164345	0.107122	no	DE
BLAEV0040794	BLAEV0023155	AT1G52190	purifying selection	purifying selection	unexpressed_in_leaves			stress_specific_differentially_expressed	blaev_heat_down	-4.39017	ath_herbivory_down	0.3876	0.5097	0.0637	0.0546	0.164345	0.107122	no	DE
BLAEV0040779	BLAEV0023156	AT1G52280	purifying selection	purifying selection	constitutively_expressed			expressed			ath_DE_no	0.3779	0.3857	0.0103	0.0073	0.0272559	0.0189266	no	no
BLAEV0040774	BLAEV0023158	AT1G52320	purifying selection	purifying selection	constitutively_expressed			constitutively_expressed			ath_DE_no	0.4186	0.4386	0.0638	0.0873	0.152413	0.199042	no	no
BLAEV0040767	BLAEV0023169	AT1G52360	purifying selection	purifying selection	constitutively_expressed			constitutively_expressed			ath_DE_no	0.4617	0.2684	0.0824	0.0339	0.178471	0.126304	no	no
BLAEV0040744	BLAEV0023179	AT1G52600	purifying selection	purifying selection	constitutively_expressed			constitutively_expressed			ath_DE_no	0.3239	0.1758	0.0277	0.0127	0.0855202	0.0722412	no	no
BLAEV0040734	BLAEV0023185	AT1G52710	purifying selection	purifying selection	constitutively_expressed			expressed			ath_DE_no	0.3632	18.6394	0.1157	1.2721	0.318557	0.0682479	no	no
BLAEV0040728	BLAEV0023186	AT1G52740	purifying selection	purifying selection	constitutively_expressed			constitutively_expressed			ath_DE_no	0.3274	17.5786	0.0146	1.4799	0.0445938	0.0841876	no	no
BLAEV0040718	BLAEV0023188	AT1G52780	purifying selection	purifying selection	constitutively_expressed			unexpressed_in_leaves			ath_DE_no	0.4201	10.9506	0.0766	1.1308	0.182338	0.103264	no	no
BLAEV0040681	BLAEV0023203	AT1G53165	purifying selection	purifying selection	constitutively_expressed			constitutively_expressed			ath_DE_no	77.2932	79.4617	1.0467	1.2904	0.0135419	0.0162393	no	no
BLAEV0040676	BLAEV0023205	AT1G53190	purifying selection	purifying selection	constitutively_expressed			constitutively_expressed			ath_DE_no	0.3310	0.3859	0.0581	0.1352	0.175529	0.35035	no	no
BLAEV0040670	BLAEV0023207	AT1G53240	purifying selection	purifying selection	constitutively_expressed			constitutively_expressed			ath_cold_up	0.3947	0.3086	0.0597	0.0183	0.151254	0.0593001	no	no
BLAEV0040662	BLAEV0023212	AT1G53320	purifying selection	purifying selection	constitutively_expressed			constitutively_expressed			ath_DE_no	0.3542	0.4014	0.0487	0.0571	0.137493	0.142252	no	no
BLAEV0040657	BLAEV0023213	AT1G53380	purifying selection	purifying selection	expressed			expressed			ath_DE_no	0.3946	0.4348	0.0423	0.0674	0.107197	0.155014	no	no
BLAEV0040636	BLAEV0023218	AT1G53500	purifying selection	purifying selection	expressed			expressed			ath_cold_up	0.4052	0.3668	0.0296	0.0361	0.0730503	0.0984188	no	no
BLAEV0040628	BLAEV0023231	AT1G53580	purifying selection	purifying selection	stress_specific_differentially_expressed	blaev_heat_up	1.45231	expressed			ath_DE_no	0.3676	7.498	0.0742	1.366	0.20185	0.182182	DE	no
BLAEV0008783	BLAEV0051875	AT1G01110	purifying selection	purifying selection	expressed			expressed			ath_DE_no	0.3679	0.4874	0.0965	0.1155	0.2623	0.236972	no	no
BLAEV0008782	BLAEV0051873	AT1G01120	purifying selection	purifying selection	stress_specific_differentially_expressed	blaev_cold_down	-3.71745	constitutively_expressed			ath_DE_no	0.4208	0.456	0.0439	0.0354	0.104325	0.0776316	DE	no
BLAEV0008781	BLAEV0051872	AT1G01140	purifying selection	purifying selection	stress_specific_differentially_expressed	blaev_herbivory_up	2.684	stress_specific_differentially_expressed	blaev_herbivory_up	2.5187	ath_cold_up	0.3801	0.3812	0.0466	0.033	0.122599	0.0865687	DE	DE
BLAEV0008781	BLAEV0051872	AT1G01140	purifying selection	purifying selection	stress_specific_differentially_expressed	blaev_herbivory_up	2.684	stress_specific_differentially_expressed	blaev_cold_up	2.30376	ath_cold_up	0.3801	0.3812	0.0466	0.033	0.122599	0.0865687	DE	DE
BLAEV0008781	BLAEV0051872	AT1G01140	purifying selection	purifying selection	stress_specific_differentially_expressed	blaev_cold_up	2.42479	stress_specific_differentially_expressed	blaev_herbivory_up	2.5187	ath_cold_up	0.3801	0.3812	0.0466	0.033	0.122599	0.0865687	DE	DE
BLAEV0008781	BLAEV0051872	AT1G01140	purifying selection	purifying selection	stress_specific_differentially_expressed	blaev_cold_up	2.42479	stress_specific_differentially_expressed	blaev_cold_up	2.30376	ath_cold_up	0.3801	0.3812	0.0466	0.033	0.122599	0.0865687	DE	DE
BLAEV0008772	BLAEV0051866	AT1G01260	purifying selection	purifying selection	unexpressed_in_leaves			constitutively_expressed			ath_DE_no	75.1157	0.4862	0.9703	0.0547	0.0129174	0.112505	no	no
BLAEV0008768	BLAEV0051854	AT1G01290	purifying selection	purifying selection	unexpressed_in_leaves			unexpressed_in_leaves			ath_DE_no	2.9701	7.9893	1.4775	1.3939	0.497458	0.174471	no	no
BLAEV0008767	BLAEV0051853	AT1G01320	purifying selection	purifying selection	constitutively_expressed			constitutively_expressed			ath_DE_no	0.2687	0.268	0.0528	0.0523	0.196502	0.195149	no	no
BLAEV0008761	BLAEV0051852	AT1G01350	purifying selection	purifying selection	constitutively_expressed			constitutively_expressed			ath_DE_no	0.4902	0.3411	0.0698	0.0354	0.142391	0.103782	no	no
BLAEV0008760	BLAEV0051851	AT1G01370	purifying selection	purifying selection	expressed			expressed			ath_DE_no	0.4312	0.4403	0.1874	0.2038	0.434601	0.462866	no	no
BLAEV0008759	BLAEV0051850	AT1G01380	purifying selection	purifying selection	unexpressed_in_leaves			unexpressed_in_leaves			ath_DE_no	0.4448	0.2834	0.1550	0.088	0.348471	0.310515	no	no
BLAEV0008750	BLAEV0051841	AT1G01510	purifying selection	purifying selection	constitutively_expressed			constitutively_expressed			ath_DE_no	0.3047	0.3237	0.0252	0.0241	0.0827043	0.0744517	no	no
BLAEV0008749	BLAEV0051840	AT1G01550	purifying selection	purifying selection	constitutively_expressed			constitutively_expressed			ath_DE_no	0.3639	0.363	0.0549	0.0841	0.150866	0.23168	no	no
BLAEV0008740	BLAEV0051832	AT1G01660	purifying selection	purifying selection	unexpressed_in_leaves			constitutively_expressed			ath_DE_no	0.9026	3.4493	0.2988	0.7678	0.331044	0.222596	no	no
BLAEV0008739	BLAEV0051825	AT1G01700	purifying selection	purifying selection	expressed			expressed			ath_DE_no	28.0326	0.3317	12.6436	0.0806	0.451032	0.242991	no	no
BLAEV0008719	BLAEV0051806	AT1G01950	purifying selection	purifying selection	constitutively_expressed			constitutively_expressed			ath_DE_no	0.3163	0.3192	0.0223	0.0478	0.0705027	0.149749	no	no
BLAEV0008716	BLAEV0051805	AT1G02010	purifying selection	purifying selection	constitutively_expressed			unexpressed_in_leaves			ath_cold_down	2.1996	0.3768	1.1245	0.0379	0.511229	0.100584	no	no
BLAEV0008793	BLAEV0051899	AT1G02220	purifying selection	purifying selection	unexpressed_in_leaves			unexpressed_in_leaves			ath_DE_no	1.1757	5.8214	0.4588	1.1793	0.390236	0.20258	no	no
BLAEV0008797	BLAEV0051910	AT1G02330	purifying selection	purifying selection	constitutively_expressed			constitutively_expressed			ath_DE_no	0.4637	0.4898	0.0382	0.046	0.0823808	0.0939159	no	no
BLAEV0008807	BLAEV0051916	AT1G02380	purifying selection	purifying selection	expressed			expressed			ath_DE_no	0.4671	0.4825	0.1661	0.2061	0.355598	0.42715	no	no
BLAEV0008808	BLAEV0051917	AT1G02390	purifying selection	purifying selection	unexpressed_in_leaves			expressed			ath_DE_no	0.4215	0.5194	0.1392	0.1061	0.330249	0.204274	no	no
BLAEV0008809	BLAEV0051918	AT1G02400	purifying selection	purifying selection	stress_specific_differentially_expressed	blaev_herbivory_up	5.31269	stress_specific_differentially_expressed	blaev_herbivory_up	7.06087	ath_herbivory_down	0.4137	0.4634	0.0520	0.052	0.125695	0.112214	DE	DE
BLAEV0008810	BLAEV0051919	AT1G02420	purifying selection	purifying selection	expressed			constitutively_expressed			ath_DE_no	2.9774	77.5355	0.7431	1.1742	0.24958	0.015144	no	no
BLAEV0008818	BLAEV0051926	AT1G02560	purifying selection	purifying selection	constitutively_expressed			constitutively_expressed			ath_DE_no	0.2969	66.3659	0.0214	1.1752	0.0720781	0.0177079	no	no
BLAEV0008822	BLAEV0051929	AT1G02610	purifying selection	purifying selection	expressed			expressed			ath_DE_no	0.4662	5.5179	0.1156	1.0185	0.247962	0.184581	no	no
BLAEV0008824	BLAEV0051930	AT1G02620	purifying selection	purifying selection	constitutively_expressed			constitutively_expressed			ath_DE_no	0.4328	0.4221	0.0982	0.1001	0.226895	0.237148	no	no
BLAEV0008826	BLAEV0051937	AT1G02680	purifying selection	purifying selection	expressed			constitutively_expressed			ath_DE_no	0.3969	0.4605	0.0783	0.0628	0.197279	0.136374	no	no
BLAEV0008838	BLAEV0051942	AT1G02780	purifying selection	purifying selection	constitutively_expressed			constitutively_expressed			ath_DE_no	0.4253	0.7117	0.0139	0.0198	0.0326828	0.0278207	no	no
BLAEV0008842	BLAEV0051586	AT1G02860	purifying selection	purifying selection	unexpressed_in_leaves			constitutively_expressed			ath_DE_no	0.5651	0.3906	0.1382	0.0693	0.244558	0.177419	no	no
BLAEV0008844	BLAEV0051583	AT1G02880	purifying selection	purifying selection	expressed			stress_specific_differentially_expressed	blaev_cold_up	1.84153	ath_cold_down	0.3993	1.0452	0.0914	0.2334	0.228901	0.223307	no	DE
BLAEV0008845	BLAEV0051581	AT1G02890	purifying selection	purifying selection	constitutively_expressed			expressed			ath_DE_no	0.2840	70.5989	0.0821	0.9536	0.289085	0.0135073	no	no
BLAEV0008852	BLAEV0051578	AT1G02990	purifying selection	purifying selection	expressed			constitutively_expressed			ath_DE_no	0.3855	0.3668	0.1447	0.1311	0.375357	0.357415	no	no
BLAEV0008861	BLAEV0051575	AT1G03040	purifying selection	purifying selection	constitutively_expressed			constitutively_expressed			ath_DE_no	0.4082	0.353	0.0537	0.0771	0.131553	0.218414	no	no
BLAEV0008865	BLAEV0051574	AT1G03060	purifying selection	purifying selection	expressed			constitutively_expressed			ath_cold_up	0.2494	0.2324	0.0410	0.0319	0.164395	0.137263	no	no
BLAEV0008865	BLAEV0051574	AT1G03060	purifying selection	purifying selection	expressed			constitutively_expressed			ath_cold_down	0.2494	0.2324	0.0410	0.0319	0.164395	0.137263	no	no
BLAEV0008865	BLAEV0051574	AT1G03060	purifying selection	purifying selection	expressed			constitutively_expressed			ath_herbivory_down	0.2494	0.2324	0.0410	0.0319	0.164395	0.137263	no	no
BLAEV0008865	BLAEV0051574	AT1G03060	purifying selection	purifying selection	expressed			constitutively_expressed			ath_herbivory_down	0.2494	0.2324	0.0410	0.0319	0.164395	0.137263	no	no
BLAEV0008868	BLAEV0051569	AT1G03110	purifying selection	purifying selection	constitutively_expressed			expressed			ath_DE_no	0.7417	57.2863	0.3451	1.2946	0.465282	0.0225988	no	no
BLAEV0008875	BLAEV0051565	AT1G03260	purifying selection	purifying selection	expressed			constitutively_expressed			ath_DE_no	0.3098	0.3083	0.0436	0.0453	0.140736	0.146935	no	no
BLAEV0008876	BLAEV0051563	AT1G03280	purifying selection	purifying selection	constitutively_expressed			constitutively_expressed			ath_DE_no	0.4229	0.3346	0.1059	0.085	0.250414	0.254035	no	no
BLAEV0008887	BLAEV0051560	AT1G03370	purifying selection	purifying selection	constitutively_expressed			constitutively_expressed			ath_herbivory_up	0.3359	15.9727	0.0657	1.3831	0.195594	0.0865915	no	no
BLAEV0008891	BLAEV0051557	AT1G03470	purifying selection	purifying selection	expressed			expressed			ath_DE_no	0.3502	0.5873	0.0721	0.1126	0.205882	0.191725	no	no
BLAEV0008901	BLAEV0051552	AT1G03590	purifying selection	purifying selection	expressed			expressed			ath_DE_no	0.5106	0.3775	0.0821	0.0583	0.160791	0.154437	no	no
BLAEV0008903	BLAEV0051550	AT1G03600	purifying selection	purifying selection	constitutively_expressed			stress_specific_differentially_expressed	blaev_cold_down	-3.09182	ath_herbivory_down	0.3980	0.4124	0.0587	0.0686	0.147487	0.166343	no	DE
BLAEV0008905	BLAEV0051549	AT1G03620	purifying selection	purifying selection	unexpressed_in_leaves			unexpressed_in_leaves			ath_DE_no	0.4333	0.2781	0.0518	0.0609	0.119548	0.218986	no	no
BLAEV0008906	BLAEV0051548	AT1G03630	purifying selection	purifying selection	stress_specific_differentially_expressed	blaev_cold_down	-2.13889	stress_specific_differentially_expressed	blaev_cold_down	-2.5669	ath_DE_no	0.4629	0.4867	0.0351	0.0189	0.0758263	0.038833	DE	DE
BLAEV0008914	BLAEV0051543	AT1G03790	purifying selection	purifying selection	unexpressed_in_leaves			unexpressed_in_leaves			ath_DE_no	0.5850	0.6771	0.0561	0.0652	0.0958974	0.096293	no	no
BLAEV0008917	BLAEV0051537	AT1G03880	purifying selection	purifying selection	unexpressed_in_leaves			unexpressed_in_leaves			ath_DE_no	0.4192	63.0685	0.0730	0.4153	0.174141	0.0065849	no	no
BLAEV0008919	BLAEV0051534	AT1G03910	purifying selection	purifying selection	constitutively_expressed			constitutively_expressed			ath_DE_no	0.3682	0.4811	0.0524	0.1245	0.142314	0.258782	no	no
BLAEV0008920	BLAEV0051530	AT1G03950	purifying selection	purifying selection	expressed			constitutively_expressed			ath_DE_no	0.3064	0.4954	0.0401	0.1006	0.130875	0.203068	no	no
BLAEV0008925	BLAEV0051528	AT1G04010	purifying selection	purifying selection	unexpressed_in_leaves			expressed			ath_DE_no	0.3402	0.3337	0.0619	0.039	0.181952	0.116871	no	no
BLAEV0008926	BLAEV0051527	AT1G04020	purifying selection	purifying selection	expressed			expressed			ath_cold_up	1.0793	0.3754	0.3927	0.124	0.363847	0.330314	no	no
BLAEV0008928	BLAEV0051526	AT1G04040	purifying selection	purifying selection	unexpressed_in_leaves			expressed			ath_drought_down	0.4698	0.4053	0.0516	0.0794	0.109834	0.195904	no	no
BLAEV0008939	BLAEV0051525	AT1G04080	purifying selection	purifying selection	constitutively_expressed			constitutively_expressed			ath_cold_down	0.4198	0.3445	0.0938	0.0739	0.22344	0.214514	no	no
BLAEV0008941	BLAEV0051524	AT1G04110	purifying selection	purifying selection	expressed			expressed			ath_DE_no	0.4523	0.5736	0.0624	0.0637	0.137962	0.111053	no	no
BLAEV0008950	BLAEV0051523	AT1G04140	purifying selection	purifying selection	constitutively_expressed			constitutively_expressed			ath_heat_down	0.3221	0.3126	0.0651	0.0767	0.202111	0.245361	no	no
BLAEV0008952	BLAEV0051519	AT1G04160	purifying selection	purifying selection	unexpressed_in_leaves			unexpressed_in_leaves			ath_DE_no	0.2819	0.2878	0.0438	0.0575	0.155374	0.199792	no	no
BLAEV0008953	BLAEV0051518	AT1G04170	purifying selection	purifying selection	constitutively_expressed			constitutively_expressed			ath_DE_no	0.3224	0.319	0.0176	0.0208	0.0545906	0.0652038	no	no
BLAEV0008958	BLAEV0051517	AT1G04190	purifying selection	purifying selection	constitutively_expressed			expressed			ath_DE_no	0.3937	74.3044	0.0492	0.9037	0.124968	0.0121621	no	no
BLAEV0008966	BLAEV0051516	AT1G04270	purifying selection	purifying selection	constitutively_expressed			constitutively_expressed			ath_DE_no	0.3929	0.5012	0.0532	0.0058	0.135403	0.0115722	no	no
BLAEV0008968	BLAEV0051514	AT1G04300	purifying selection	purifying selection	constitutively_expressed			constitutively_expressed			ath_DE_no	0.3634	0.3625	0.1345	0.1073	0.370116	0.296	no	no
BLAEV0008978	BLAEV0051508	AT1G04340	purifying selection	purifying selection	expressed			constitutively_expressed			ath_DE_no	0.1851	0.2318	0.0699	0.0427	0.377634	0.184211	no	no
BLAEV0008990	BLAEV0051506	AT1G04440	purifying selection	purifying selection	constitutively_expressed			constitutively_expressed			ath_DE_no	0.4625	0.4058	0.0472	0.0831	0.102054	0.204781	no	no
BLAEV0008996	BLAEV0051505	AT1G04450	purifying selection	purifying selection	unexpressed_in_leaves			unexpressed_in_leaves			ath_DE_no	0.5984	0.5252	0.1477	0.1621	0.246825	0.308644	no	no
BLAEV0008997	BLAEV0051504	AT1G04470	purifying selection	purifying selection	unexpressed_in_leaves			unexpressed_in_leaves			ath_DE_no	0.5752	0.6108	0.0792	0.0801	0.137691	0.131139	no	no
BLAEV0008999	BLAEV0051503	AT1G04480	purifying selection	purifying selection	constitutively_expressed			constitutively_expressed			ath_DE_no	0.6010	0.4803	0.0006	0.0005	0.000998336	0.00104102	no	no
BLAEV0009001	BLAEV0051501	AT1G04510	purifying selection	purifying selection	stress_specific_differentially_expressed	blaev_cold_up	1.05566	constitutively_expressed			ath_DE_no	0.3655	0.4414	0.0422	0.055	0.115458	0.124604	DE	no
BLAEV0009005	BLAEV0051499	AT1G04560	purifying selection	purifying selection	expressed			unexpressed_in_leaves			ath_DE_no	0.5503	0.5251	0.0450	0.0651	0.0817736	0.123976	no	no
BLAEV0009009	BLAEV0051495	AT1G04610	purifying selection	purifying selection	unexpressed_in_leaves			unexpressed_in_leaves			ath_DE_no	0.4676	0.5987	0.0348	0.0371	0.0744226	0.0619676	no	no
BLAEV0009015	BLAEV0051494	AT1G04630	purifying selection	purifying selection	expressed			constitutively_expressed			ath_DE_no	0.4436	0.3249	0.0525	0.0192	0.11835	0.0590951	no	no
BLAEV0009023	BLAEV0051493	AT1G04670	purifying selection	purifying selection	unexpressed_in_leaves			unexpressed_in_leaves			ath_DE_no	0.7166	0.5386	0.2581	0.1046	0.360173	0.194207	no	no
BLAEV0009024	BLAEV0051492	AT1G04680	purifying selection	purifying selection	expressed			expressed			ath_cold_up	0.5193	0.5451	0.0269	0.0404	0.0518005	0.0741148	no	no
BLAEV0009027	BLAEV0051491	AT1G04690	purifying selection	purifying selection	constitutively_expressed			constitutively_expressed			ath_DE_no	0.4712	0.4127	0.0193	0.0124	0.0409593	0.030046	no	no
BLAEV0009033	BLAEV0051489	AT1G04750	purifying selection	purifying selection	unexpressed_in_leaves			constitutively_expressed			ath_DE_no	1.3244	0.3812	0.1618	0.0159	0.122169	0.0417104	no	no
BLAEV0009037	BLAEV0051488	AT1G04780	purifying selection	purifying selection	constitutively_expressed			constitutively_expressed			ath_DE_no	0.4993	0.4699	0.0319	0.0452	0.0638894	0.0961907	no	no
BLAEV0009042	BLAEV0051487	AT1G04830	purifying selection	purifying selection	constitutively_expressed			constitutively_expressed			ath_DE_no	0.2762	10.9153	0.0462	1.1922	0.16727	0.109223	no	no
BLAEV0009048	BLAEV0051482	AT1G04910	purifying selection	purifying selection	constitutively_expressed			expressed			ath_DE_no	0.3595	0.6103	0.0748	0.1037	0.208067	0.169916	no	no
BLAEV0009053	BLAEV0051479	AT1G04950	purifying selection	purifying selection	expressed			constitutively_expressed			ath_DE_no	0.2538	0.2775	0.0542	0.0592	0.213554	0.213333	no	no
BLAEV0009059	BLAEV0051478	AT1G05000	purifying selection	purifying selection	unexpressed_in_leaves			expressed			ath_DE_no	0.4995	0.5521	0.0705	0.0656	0.141141	0.118819	no	no
BLAEV0009060	BLAEV0051476	AT1G05020	purifying selection	purifying selection	unexpressed_in_leaves			unexpressed_in_leaves			ath_DE_no	0.4731	0.431	0.0812	0.0834	0.171634	0.193503	no	no
BLAEV0009078	BLAEV0051473	AT1G05120	purifying selection	purifying selection	expressed			expressed			ath_DE_no	0.4739	0.397	0.1554	0.0809	0.327917	0.203778	no	no
BLAEV0009082	BLAEV0051472	AT1G05170	purifying selection	purifying selection	expressed			stress_specific_differentially_expressed	blaev_cold_up	1.62339	ath_cold_up	0.2763	0.2632	0.0369	0.0396	0.13355	0.150456	no	DE
BLAEV0009085	BLAEV0051471	AT1G05200	purifying selection	purifying selection	constitutively_expressed			expressed			ath_herbivory_down	0.4490	0.3143	0.1139	0.0707	0.253675	0.224944	no	no
BLAEV0009087	BLAEV0051459	AT1G05260	purifying selection	purifying selection	expressed			unexpressed_in_leaves			ath_DE_no	0.2722	13.2788	0.0379	0.7919	0.139236	0.0596364	no	no
BLAEV0009088	BLAEV0051457	AT1G05270	purifying selection	purifying selection	unexpressed_in_leaves			constitutively_expressed			ath_DE_no	0.4458	0.276	0.1934	0.0567	0.433827	0.205435	no	no
BLAEV0009090	BLAEV0051456	AT1G05280	purifying selection	purifying selection	expressed			unexpressed_in_leaves			ath_DE_no	0.4959	0.4137	0.0916	0.1106	0.184715	0.267343	no	no
BLAEV0009091	BLAEV0051454	AT1G05300	purifying selection	purifying selection	expressed			stress_specific_differentially_expressed	blaev_heat_down	-2.98664	ath_cold_down	0.3945	0.6638	0.0638	0.0784	0.161724	0.118108	no	DE
BLAEV0009091	BLAEV0051454	AT1G05300	purifying selection	purifying selection	expressed			stress_specific_differentially_expressed	blaev_cold_up	2.49117	ath_cold_down	0.3945	0.6638	0.0638	0.0784	0.161724	0.118108	no	DE
BLAEV0009096	BLAEV0051450	AT1G05350	purifying selection	purifying selection	expressed			expressed			ath_DE_no	0.3851	0.3293	0.0421	0.0335	0.109322	0.101731	no	no
BLAEV0009108	BLAEV0051448	AT1G05370	purifying selection	purifying selection	unexpressed_in_leaves			expressed			ath_DE_no	0.4058	0.3016	0.0384	0.0717	0.0946279	0.237732	no	no
BLAEV0009114	BLAEV0051442	AT1G05470	purifying selection	purifying selection	expressed			expressed			ath_DE_no	16.8536	0.4564	1.2290	0.0272	0.0729221	0.0595968	no	no
BLAEV0009125	BLAEV0051430	AT1G05620	purifying selection	purifying selection	constitutively_expressed			expressed			ath_DE_no	0.5816	0.3552	0.1167	0.0424	0.200653	0.119369	no	no
BLAEV0009128	BLAEV0051429	AT1G05650	purifying selection	purifying selection	unexpressed_in_leaves			unexpressed_in_leaves			ath_DE_no	0.4381	0.513	0.1181	0.0962	0.269573	0.187524	no	no
BLAEV0009144	BLAEV0051424	AT1G05800	purifying selection	purifying selection	unexpressed_in_leaves			unexpressed_in_leaves			ath_DE_no	0.4167	0.3277	0.0855	0.0698	0.205184	0.213	no	no
BLAEV0009156	BLAEV0051418	AT1G05890	purifying selection	purifying selection	expressed			constitutively_expressed			ath_DE_no	5.8290	0.3177	1.3577	0.0803	0.232922	0.252754	no	no
BLAEV0009160	BLAEV0051415	AT1G05960	purifying selection	purifying selection	constitutively_expressed			expressed			ath_DE_no	0.2693	0.2633	0.0907	0.0941	0.336799	0.357387	no	no
BLAEV0009161	BLAEV0051414	AT1G05970	purifying selection	purifying selection	constitutively_expressed			expressed			ath_DE_no	0.5494	0.6006	0.1955	0.191	0.355843	0.318015	no	no
BLAEV0009174	BLAEV0051412	AT1G06060	purifying selection	purifying selection	constitutively_expressed			constitutively_expressed			ath_drought_up	0.2163	0.2531	0.0565	0.057	0.261211	0.225207	no	no
BLAEV0009175	BLAEV0051411	AT1G06070	purifying selection	purifying selection	constitutively_expressed			constitutively_expressed			ath_DE_no	0.3866	0.3809	0.0630	0.057	0.162959	0.149646	no	no
BLAEV0009180	BLAEV0051409	AT1G06080	purifying selection	purifying selection	stress_specific_differentially_expressed	blaev_cold_up	3.20885	unexpressed_in_leaves			ath_DE_no	2.6071	0.5958	0.2904	0.0257	0.111388	0.0431353	DE	no
BLAEV0009180	BLAEV0051409	AT1G06080	purifying selection	purifying selection	stress_specific_differentially_expressed	blaev_heat_down	-3.48791	unexpressed_in_leaves			ath_DE_no	2.6071	0.5958	0.2904	0.0257	0.111388	0.0431353	DE	no
BLAEV0009193	BLAEV0051406	AT1G06160	purifying selection	purifying selection	unexpressed_in_leaves			unexpressed_in_leaves			ath_cold_down	0.7334	0.7954	0.0784	0.1524	0.106899	0.191602	no	no
BLAEV0009195	BLAEV0051399	AT1G06200	purifying selection	purifying selection	constitutively_expressed			constitutively_expressed			ath_DE_no	0.3361	0.3518	0.0564	0.0675	0.167807	0.19187	no	no
BLAEV0009198	BLAEV0051396	AT1G06230	purifying selection	purifying selection	constitutively_expressed			constitutively_expressed			ath_DE_no	0.4559	0.3846	0.0848	0.0765	0.186006	0.198908	no	no
BLAEV0009202	BLAEV0051395	AT1G06280	purifying selection	purifying selection	unexpressed_in_leaves			unexpressed_in_leaves			ath_DE_no	1.1935	0.6841	0.1150	0.0681	0.0963553	0.0995468	no	no
BLAEV0009207	BLAEV0051394	AT1G06330	purifying selection	purifying selection	unexpressed_in_leaves			unexpressed_in_leaves			ath_DE_no	0.5641	1.0059	0.0404	0.0426	0.0716185	0.0423501	no	no
BLAEV0009208	BLAEV0051380	AT1G06400	purifying selection	purifying selection	constitutively_expressed			expressed			ath_DE_no	0.4861	0.4293	0.0248	0.0495	0.0510183	0.115304	no	no
BLAEV0009212	BLAEV0051379	AT1G06410	purifying selection	purifying selection	stress_specific_differentially_expressed	blaev_heat_down	-1.70867	constitutively_expressed			ath_DE_no	0.3735	0.3652	0.0279	0.0232	0.0746988	0.0635268	DE	no
BLAEV0009216	BLAEV0051378	AT1G06450	purifying selection	purifying selection	expressed			unexpressed_in_leaves			ath_DE_no	0.7913	0.9769	0.1635	0.1871	0.206622	0.191524	no	no
BLAEV0009218	BLAEV0051376	AT1G06470	purifying selection	purifying selection	constitutively_expressed			expressed			ath_DE_no	0.2464	0.3014	0.0488	0.0562	0.198052	0.186463	no	no
BLAEV0009220	BLAEV0051373	AT1G06490	purifying selection	purifying selection	expressed			expressed			ath_DE_no	0.2806	0.2914	0.0418	0.0397	0.148967	0.136239	no	no
BLAEV0009223	BLAEV0051372	AT1G06515	purifying selection	purifying selection	constitutively_expressed			constitutively_expressed			ath_DE_no	46.1655	49.7212	2.0444	1.4472	0.0442842	0.0291063	no	no
BLAEV0009225	BLAEV0051371	AT1G06520	purifying selection	purifying selection	unexpressed_in_leaves			expressed			ath_cold_down	0.4419	0.3636	0.0760	0.0916	0.171985	0.251925	no	no
BLAEV0009225	BLAEV0051371	AT1G06520	purifying selection	purifying selection	unexpressed_in_leaves			expressed			ath_herbivory_up	0.4419	0.3636	0.0760	0.0916	0.171985	0.251925	no	no
BLAEV0009227	BLAEV0051370	AT1G06530	purifying selection	purifying selection	constitutively_expressed			unexpressed_in_leaves			ath_DE_no	0.7085	0.5502	0.0986	0.2395	0.139167	0.435296	no	no
BLAEV0009231	BLAEV0051369	AT1G06590	purifying selection	purifying selection	stress_specific_differentially_expressed	blaev_cold_down	-1.78093	constitutively_expressed			ath_DE_no	0.2913	0.2975	0.0626	0.0485	0.214899	0.163025	DE	no
BLAEV0009233	BLAEV0051364	AT1G06700	purifying selection	purifying selection	constitutively_expressed			stress_specific_differentially_expressed	blaev_cold_up	1.19832	ath_DE_no	0.2742	0.2814	0.0193	0.0322	0.0703866	0.114428	no	DE
BLAEV0009241	BLAEV0051363	AT1G06780	purifying selection	purifying selection	constitutively_expressed			expressed			ath_DE_no	0.3174	0.3418	0.0711	0.0825	0.224008	0.241369	no	no
BLAEV0009249	BLAEV0051359	AT1G06890	purifying selection	purifying selection	constitutively_expressed			constitutively_expressed			ath_cold_up	0.2708	0.2329	0.0523	0.0139	0.193131	0.0596823	no	no
BLAEV0009277	BLAEV0051353	AT1G06980	purifying selection	purifying selection	expressed			unexpressed_in_leaves			ath_DE_no	0.5743	0.5351	0.0928	0.1225	0.161588	0.228929	no	no
BLAEV0009290	BLAEV0051348	AT1G07080	purifying selection	purifying selection	constitutively_expressed			constitutively_expressed			ath_DE_no	0.5031	0.5577	0.1269	0.0964	0.252236	0.172853	no	no
BLAEV0009304	BLAEV0051342	AT1G07220	purifying selection	purifying selection	constitutively_expressed			constitutively_expressed			ath_DE_no	0.3211	0.4789	0.0610	0.0795	0.189972	0.166005	no	no
BLAEV0009306	BLAEV0051337	AT1G07240	purifying selection	purifying selection	constitutively_expressed			constitutively_expressed			ath_cold_down	0.5365	2.1829	0.0836	0.3719	0.155825	0.17037	no	no
BLAEV0009315	BLAEV0051324	AT1G07380	purifying selection	purifying selection	constitutively_expressed			constitutively_expressed			ath_DE_no	0.2826	0.2783	0.0459	0.0473	0.16242	0.16996	no	no
BLAEV0009317	BLAEV0051323	AT1G07410	purifying selection	purifying selection	expressed			expressed			ath_DE_no	0.4613	0.4608	0.0098	0.0201	0.0212443	0.0436198	no	no
BLAEV0009320	BLAEV0051322	AT1G07430	purifying selection	purifying selection	stress_specific_differentially_expressed	blaev_drought_up	8.71841	stress_specific_differentially_expressed	blaev_heat_up	2.44996	ath_DE_no	0.6017	0.7014	0.0880	0.1137	0.146252	0.162104	DE	DE
BLAEV0009320	BLAEV0051322	AT1G07430	purifying selection	purifying selection	stress_specific_differentially_expressed	blaev_herbivory_up	7.13474	stress_specific_differentially_expressed	blaev_heat_up	2.44996	ath_DE_no	0.6017	0.7014	0.0880	0.1137	0.146252	0.162104	DE	DE
BLAEV0009320	BLAEV0051322	AT1G07430	purifying selection	purifying selection	stress_specific_differentially_expressed	blaev_heat_up	6.21493	stress_specific_differentially_expressed	blaev_heat_up	2.44996	ath_DE_no	0.6017	0.7014	0.0880	0.1137	0.146252	0.162104	DE	DE
BLAEV0009327	BLAEV0051317	AT1G07470	purifying selection	purifying selection	constitutively_expressed			constitutively_expressed			ath_DE_no	0.2897	0.3683	0.0628	0.0854	0.216776	0.231876	no	no
BLAEV0009331	BLAEV0051315	AT1G07530	purifying selection	purifying selection	unexpressed_in_leaves			unexpressed_in_leaves			ath_DE_no	68.8345	9.0593	1.4599	0.4597	0.0212088	0.0507434	no	no
BLAEV0009343	BLAEV0051312	AT1G07640	purifying selection	purifying selection	constitutively_expressed			expressed			ath_cold_down	0.6908	1.5578	0.2297	0.4516	0.332513	0.289896	no	no
BLAEV0009366	BLAEV0051305	AT1G07770	purifying selection	purifying selection	constitutively_expressed			constitutively_expressed			ath_DE_no	0.7998	0.9903	0.0032	0.0032	0.004001	0.00323134	no	no
BLAEV0009368	BLAEV0051304	AT1G07830	purifying selection	purifying selection	expressed			constitutively_expressed			ath_DE_no	0.3714	0.6056	0.0428	0.0471	0.11524	0.0777741	no	no
BLAEV0009369	BLAEV0051302	AT1G07850	purifying selection	purifying selection	constitutively_expressed			constitutively_expressed			ath_DE_no	61.4029	0.8318	1.0289	0.1128	0.0167565	0.13561	no	no
BLAEV0009371	BLAEV0051298	AT1G07870	purifying selection	purifying selection	stress_specific_differentially_expressed	blaev_cold_up	1.73657	unexpressed_in_leaves			ath_DE_no	0.5006	0.4725	0.0458	0.1255	0.0914902	0.265608	DE	no
BLAEV0009371	BLAEV0051298	AT1G07870	purifying selection	purifying selection	stress_specific_differentially_expressed	blaev_heat_up	2.05127	unexpressed_in_leaves			ath_DE_no	0.5006	0.4725	0.0458	0.1255	0.0914902	0.265608	DE	no
BLAEV0009372	BLAEV0051296	AT1G07890	purifying selection	purifying selection	stress_specific_differentially_expressed	blaev_heat_up	2.00183	expressed			ath_herbivory_up	0.3886	0.3911	0.0528	0.0492	0.135872	0.125799	DE	no
BLAEV0009378	BLAEV0051295	AT1G07910	purifying selection	purifying selection	expressed			constitutively_expressed			ath_herbivory_down	0.2875	0.2833	0.0918	0.0614	0.319304	0.216731	no	no
BLAEV0009382	BLAEV0051284	AT1G07930	purifying selection	purifying selection	constitutively_expressed			constitutively_expressed			ath_herbivory_up	0.7994	0.8227	0.0491	0.053	0.0614211	0.064422	no	no
BLAEV0009390	BLAEV0051283	AT1G07960	purifying selection	purifying selection	constitutively_expressed			constitutively_expressed			ath_DE_no	0.6494	0.4244	0.2995	0.0756	0.461195	0.178134	no	no
BLAEV0009393	BLAEV0051282	AT1G07980	purifying selection	purifying selection	constitutively_expressed			expressed			ath_DE_no	0.4697	0.4811	0.1403	0.1376	0.298701	0.286011	no	no
BLAEV0009395	BLAEV0051272	AT1G08010	purifying selection	purifying selection	expressed			expressed			ath_DE_no	0.5174	0.4013	0.1540	0.1693	0.297642	0.421879	no	no
BLAEV0009396	BLAEV0051271	AT1G08030	purifying selection	purifying selection	constitutively_expressed			constitutively_expressed			ath_DE_no	0.2869	0.3662	0.0811	0.0942	0.282677	0.257236	no	no
BLAEV0009400	BLAEV0051267	AT1G08050	purifying selection	purifying selection	unexpressed_in_leaves			stress_specific_differentially_expressed	blaev_cold_up	3.47896	ath_DE_no	0.5068	0.5362	0.0935	0.1205	0.184491	0.22473	no	DE
BLAEV0009401	BLAEV0051265	AT1G08060	purifying selection	purifying selection	expressed			constitutively_expressed			ath_DE_no	0.3952	0.5617	0.1979	0.2292	0.500759	0.408047	no	no
BLAEV0009409	BLAEV0051264	AT1G08065	purifying selection	purifying selection	unexpressed_in_leaves			unexpressed_in_leaves			ath_DE_no	1.5119	0.4543	0.3186	0.143	0.210728	0.31477	no	no
BLAEV0009410	BLAEV0051255	AT1G08100	purifying selection	purifying selection	unexpressed_in_leaves			unexpressed_in_leaves			ath_DE_no	0.7683	1.0134	0.0877	0.0904	0.114148	0.0892047	no	no
BLAEV0009413	BLAEV0051254	AT1G08130	purifying selection	purifying selection	constitutively_expressed			unexpressed_in_leaves			ath_cold_up	0.3178	55.8256	0.0607	1.17	0.191001	0.0209581	no	no
BLAEV0009416	BLAEV0051251	AT1G08180	purifying selection	purifying selection	expressed			expressed			ath_DE_no	0.2655	0.6383	0.1118	0.1741	0.421092	0.272756	no	no
BLAEV0009425	BLAEV0051249	AT1G08190	purifying selection	purifying selection	constitutively_expressed			constitutively_expressed			ath_DE_no	0.4335	0.3395	0.0465	0.0366	0.107266	0.107806	no	no
BLAEV0009428	BLAEV0051247	AT1G08200	purifying selection	purifying selection	constitutively_expressed			constitutively_expressed			ath_cold_up	0.3335	0.386	0.0159	0.027	0.0476762	0.0699482	no	no
BLAEV0009430	BLAEV0051246	AT1G08230	purifying selection	purifying selection	constitutively_expressed			unexpressed_in_leaves			ath_DE_no	22.1564	0.5374	13.8937	0.0955	0.627074	0.177707	no	no
BLAEV0009436	BLAEV0051228	AT1G08320	purifying selection	purifying selection	unexpressed_in_leaves			unexpressed_in_leaves			ath_DE_no	0.5006	0.535	0.0766	0.1049	0.153016	0.196075	no	no
BLAEV0009438	BLAEV0051220	AT1G08370	purifying selection	purifying selection	constitutively_expressed			expressed			ath_DE_no	54.2434	57.6273	1.0691	1.3574	0.0197093	0.0235548	no	no
BLAEV0009440	BLAEV0051219	AT1G08420	purifying selection	purifying selection	constitutively_expressed			constitutively_expressed			ath_DE_no	0.3136	0.2907	0.0304	0.0264	0.0969388	0.0908153	no	no
BLAEV0009447	BLAEV0051218	AT1G08440	purifying selection	purifying selection	unexpressed_in_leaves			expressed			ath_DE_no	0.4329	0.9818	0.0707	0.3647	0.163317	0.371461	no	no
BLAEV0009451	BLAEV0051215	AT1G08465	purifying selection	purifying selection	constitutively_expressed			expressed			ath_DE_no	0.3602	76.0715	0.0648	1.6027	0.1799	0.0210683	no	no
BLAEV0009458	BLAEV0051211	AT1G08510	purifying selection	purifying selection	constitutively_expressed			expressed			ath_DE_no	0.4338	0.4667	0.0427	0.046	0.0984325	0.0985644	no	no
BLAEV0009460	BLAEV0051208	AT1G08540	purifying selection	purifying selection	constitutively_expressed			constitutively_expressed			ath_DE_no	0.3043	0.3307	0.0702	0.0842	0.230693	0.254611	no	no
BLAEV0009463	BLAEV0051206	AT1G08560	purifying selection	purifying selection	expressed			expressed			ath_DE_no	0.6831	0.7298	0.0474	0.0714	0.0693895	0.097835	no	no
BLAEV0009491	BLAEV0051191	AT1G08680	purifying selection	purifying selection	constitutively_expressed			expressed			ath_DE_no	0.2738	0.2448	0.1141	0.1222	0.416728	0.499183	no	no
BLAEV0009494	BLAEV0051189	AT1G08730	purifying selection	purifying selection	expressed			unexpressed_in_leaves			ath_DE_no	0.2366	0.3931	0.0388	0.0474	0.16399	0.12058	no	no
BLAEV0009499	BLAEV0051183	AT1G08800	purifying selection	purifying selection	stress_specific_differentially_expressed	blaev_herbivory_up	2.10703	constitutively_expressed			ath_DE_no	1.1878	1.9451	0.3848	0.7031	0.32396	0.361472	DE	no
BLAEV0009501	BLAEV0051181	AT1G08820	purifying selection	purifying selection	constitutively_expressed			expressed			ath_DE_no	0.3339	0.4179	0.1413	0.1266	0.423181	0.302943	no	no
BLAEV0009509	BLAEV0051172	AT1G08880	purifying selection	purifying selection	constitutively_expressed			constitutively_expressed			ath_DE_no	0.4785	0.5188	0.0034	0.0066	0.00710554	0.0127217	no	no
BLAEV0009510	BLAEV0051160	AT1G08890	purifying selection	purifying selection	constitutively_expressed			expressed			ath_herbivory_down	0.5633	4.1536	0.0840	0.3485	0.149121	0.0839031	no	no
BLAEV0009518	BLAEV0051158	AT1G08960	purifying selection	purifying selection	constitutively_expressed			expressed			ath_DE_no	60.0458	10.3102	1.1520	1.3246	0.0191854	0.128475	no	no
BLAEV0009521	BLAEV0051157	AT1G09020	purifying selection	purifying selection	constitutively_expressed			constitutively_expressed			ath_DE_no	0.2560	0.2373	0.0309	0.0096	0.120703	0.0404551	no	no
BLAEV0009543	BLAEV0051151	AT1G09170	purifying selection	purifying selection	expressed			unexpressed_in_leaves			ath_DE_no	0.3490	0.341	0.0833	0.0972	0.238682	0.285044	no	no
BLAEV0009553	BLAEV0051147	AT1G09250	purifying selection	purifying selection	unexpressed_in_leaves			expressed			ath_DE_no	0.4984	0.5871	0.1125	0.1155	0.225722	0.19673	no	no
BLAEV0009555	BLAEV0051146	AT1G09270	purifying selection	purifying selection	constitutively_expressed			constitutively_expressed			ath_cold_down	0.2582	0.2822	0.0253	0.0287	0.0979861	0.101701	no	no
BLAEV0009560	BLAEV0051136	AT1G09330	purifying selection	purifying selection	expressed			constitutively_expressed			ath_DE_no	0.4564	0.3734	0.0397	0.0157	0.0869851	0.0420461	no	no
BLAEV0009568	BLAEV0051135	AT1G09380	purifying selection	purifying selection	unexpressed_in_leaves			unexpressed_in_leaves			ath_DE_no	0.3792	0.3268	0.0847	0.0745	0.223365	0.227968	no	no
BLAEV0009576	BLAEV0051129	AT1G09480	purifying selection	purifying selection	stress_specific_differentially_expressed	blaev_heat_up	2.41782	expressed			ath_cold_down	0.9887	0.5099	0.2706	0.1347	0.273693	0.264169	DE	no
BLAEV0009576	BLAEV0051129	AT1G09480	purifying selection	purifying selection	stress_specific_differentially_expressed	blaev_heat_up	2.41782	expressed			ath_herbivory_up	0.9887	0.5099	0.2706	0.1347	0.273693	0.264169	DE	no
BLAEV0009578	BLAEV0051122	AT1G09540	purifying selection	purifying selection	unexpressed_in_leaves			unexpressed_in_leaves			ath_DE_no	0.4199	0.4548	0.0565	0.0629	0.134556	0.138303	no	no
BLAEV0009582	BLAEV0051120	AT1G09570	purifying selection	purifying selection	constitutively_expressed			constitutively_expressed			ath_cold_down	0.2756	0.2766	0.0265	0.0256	0.0961538	0.0925524	no	no
BLAEV0009588	BLAEV0051119	AT1G09600	purifying selection	purifying selection	expressed			unexpressed_in_leaves			ath_DE_no	0.4456	0.5076	0.0877	0.1181	0.196813	0.232664	no	no
BLAEV0009609	BLAEV0051106	AT1G09700	purifying selection	purifying selection	constitutively_expressed			constitutively_expressed			ath_DE_no	40.9163	0.9838	1.5551	0.3786	0.0380069	0.384834	no	no
BLAEV0009612	BLAEV0051102	AT1G09760	purifying selection	purifying selection	constitutively_expressed			constitutively_expressed			ath_DE_no	0.3546	0.5532	0.0317	0.1117	0.0893965	0.201916	no	no
BLAEV0009613	BLAEV0051101	AT1G09770	purifying selection	purifying selection	constitutively_expressed			constitutively_expressed			ath_DE_no	0.3508	0.3081	0.0348	0.0439	0.0992018	0.142486	no	no
BLAEV0009617	BLAEV0051100	AT1G09780	purifying selection	purifying selection	constitutively_expressed			constitutively_expressed			ath_cold_up	0.4918	0.5169	0.0291	0.0469	0.0591704	0.0907332	no	no
BLAEV0009618	BLAEV0051099	AT1G09790	purifying selection	purifying selection	unexpressed_in_leaves			unexpressed_in_leaves			ath_DE_no	0.6694	2.7734	0.1028	1.4503	0.15357	0.522932	no	no
BLAEV0009624	BLAEV0051093	AT1G09840	purifying selection	purifying selection	constitutively_expressed			expressed			ath_DE_no	66.7279	65.9515	1.1115	1.1307	0.0166572	0.0171444	no	no
BLAEV0009626	BLAEV0051092	AT1G09870	purifying selection	purifying selection	constitutively_expressed			unexpressed_in_leaves			ath_DE_no	0.3127	0.4693	0.0662	0.0443	0.211705	0.0943959	no	no
BLAEV0009633	BLAEV0051091	AT1G09910	purifying selection	purifying selection	constitutively_expressed			expressed			ath_cold_down	0.2547	5.8533	0.0534	0.3434	0.209658	0.0586678	no	no
BLAEV0009633	BLAEV0051091	AT1G09910	purifying selection	purifying selection	constitutively_expressed			expressed			ath_cold_down	0.2547	5.8533	0.0534	0.3434	0.209658	0.0586678	no	no
BLAEV0009637	BLAEV0051090	AT1G09930	purifying selection	purifying selection	unexpressed_in_leaves			constitutively_expressed			ath_DE_no	0.4212	13.8386	0.0503	1.1135	0.119421	0.0804633	no	no
BLAEV0009655	BLAEV0051087	AT1G09970	purifying selection	purifying selection	stress_specific_differentially_expressed	blaev_cold_up	2.035	stress_specific_differentially_expressed	blaev_herbivory_up	2.11088	ath_DE_no	0.5199	0.5205	0.0489	0.0725	0.0940565	0.139289	DE	DE
BLAEV0009662	BLAEV0051085	AT1G10060	purifying selection	purifying selection	constitutively_expressed			expressed			ath_cold_up	0.5102	0.3252	0.0982	0.0576	0.192474	0.177122	no	no
BLAEV0009669	BLAEV0051084	AT1G10120	purifying selection	purifying selection	constitutively_expressed			expressed			ath_DE_no	0.3842	0.4485	0.0617	0.1147	0.160593	0.255741	no	no
BLAEV0009679	BLAEV0051068	AT1G10240	purifying selection	purifying selection	expressed			stress_specific_differentially_expressed	blaev_cold_down	-1.7669	ath_DE_no	0.3255	0.3524	0.0336	0.0364	0.103226	0.103292	no	DE
BLAEV0009684	BLAEV0051066	AT1G10290	purifying selection	purifying selection	constitutively_expressed			expressed			ath_DE_no	0.2069	0.2117	0.0239	0.0231	0.115515	0.109117	no	no
BLAEV0009685	BLAEV0051064	AT1G10320	purifying selection	purifying selection	expressed			expressed			ath_DE_no	0.4468	0.5971	0.1395	0.2357	0.31222	0.394741	no	no
BLAEV0009688	BLAEV0051061	AT1G10360	purifying selection	purifying selection	constitutively_expressed			constitutively_expressed			ath_DE_no	0.5198	0.5975	0.1633	0.1006	0.314159	0.168368	no	no
BLAEV0009693	BLAEV0051057	AT1G10430	purifying selection	purifying selection	constitutively_expressed			constitutively_expressed			ath_DE_no	0.4131	0.3917	0.0180	0.0073	0.043573	0.0186367	no	no
BLAEV0009698	BLAEV0051052	AT1G10470	purifying selection	purifying selection	expressed			expressed			ath_herbivory_down	0.4843	0.5432	0.0529	0.0627	0.10923	0.115427	no	no
BLAEV0009699	BLAEV0051051	AT1G10480	purifying selection	purifying selection	unexpressed_in_leaves			unexpressed_in_leaves			ath_DE_no	0.4818	0.5241	0.0775	0.114	0.160855	0.217516	no	no
BLAEV0009724	BLAEV0051047	AT1G10580	purifying selection	purifying selection	unexpressed_in_leaves			constitutively_expressed			ath_DE_no	0.4944	0.4256	0.0272	0.0292	0.0550162	0.068609	no	no
BLAEV0009725	BLAEV0051043	AT1G10586	purifying selection	purifying selection	unexpressed_in_leaves			unexpressed_in_leaves			ath_DE_no	0.3422	0.4276	0.1438	0.2027	0.420222	0.474041	no	no
BLAEV0009726	BLAEV0051041	AT1G10590	purifying selection	purifying selection	constitutively_expressed			constitutively_expressed			ath_DE_no	0.3870	0.4888	0.0465	0.0524	0.120155	0.107201	no	no
BLAEV0009730	BLAEV0051040	AT1G10640	purifying selection	purifying selection	expressed			expressed			ath_DE_no	0.4296	0.456	0.0713	0.0794	0.165968	0.174123	no	no
BLAEV0009731	BLAEV0051039	AT1G10650	purifying selection	purifying selection	constitutively_expressed			expressed			ath_DE_no	0.3275	0.3646	0.0609	0.1063	0.185954	0.291552	no	no
BLAEV0009732	BLAEV0051035	AT1G10657	purifying selection	purifying selection	expressed			constitutively_expressed			ath_DE_no	0.5290	1.1502	0.1999	0.3205	0.377883	0.278647	no	no
BLAEV0009734	BLAEV0051034	AT1G10680	purifying selection	purifying selection	unexpressed_in_leaves			constitutively_expressed			ath_DE_no	0.4021	48.6231	0.0589	1.1706	0.146481	0.024075	no	no
BLAEV0009736	BLAEV0051032	AT1G10720	purifying selection	purifying selection	expressed			constitutively_expressed			ath_DE_no	0.7154	0.4232	0.1308	0.0854	0.182835	0.201796	no	no
BLAEV0009737	BLAEV0051030	AT1G10730	purifying selection	purifying selection	constitutively_expressed			constitutively_expressed			ath_DE_no	0.3323	0.3486	0.0358	0.0368	0.107734	0.105565	no	no
BLAEV0009766	BLAEV0051021	AT1G10930	purifying selection	purifying selection	constitutively_expressed			constitutively_expressed			ath_DE_no	0.3001	73.6423	0.0650	1.2986	0.216594	0.0176339	no	no
BLAEV0009785	BLAEV0051019	AT1G11000	purifying selection	purifying selection	unexpressed_in_leaves			unexpressed_in_leaves			ath_DE_no	0.7306	2.952	0.2434	1.2498	0.333151	0.423374	no	no
BLAEV0009798	BLAEV0051014	AT1G11130	purifying selection	purifying selection	stress_specific_differentially_expressed	blaev_drought_down	-3.54011	expressed			ath_DE_no	0.3360	0.3773	0.0614	0.0917	0.182738	0.243043	DE	no
BLAEV0009798	BLAEV0051014	AT1G11130	purifying selection	purifying selection	stress_specific_differentially_expressed	blaev_heat_down	-4.22461	expressed			ath_DE_no	0.3360	0.3773	0.0614	0.0917	0.182738	0.243043	DE	no
BLAEV0009799	BLAEV0051011	AT1G11170	purifying selection	purifying selection	expressed			unexpressed_in_leaves			ath_DE_no	0.3896	0.4899	0.0823	0.1307	0.211242	0.266789	no	no
BLAEV0009803	BLAEV0051008	AT1G11240	purifying selection	purifying selection	expressed			constitutively_expressed			ath_DE_no	0.3264	0.3189	0.0963	0.0794	0.295037	0.248981	no	no
BLAEV0009804	BLAEV0051007	AT1G11250	purifying selection	purifying selection	unexpressed_in_leaves			unexpressed_in_leaves			ath_DE_no	0.5609	0.7628	0.0360	0.0355	0.0641826	0.0465391	no	no
BLAEV0009806	BLAEV0051005	AT1G11260	purifying selection	purifying selection	stress_specific_differentially_expressed	blaev_heat_down	-4.05941	stress_specific_differentially_expressed	blaev_cold_up	2.15498	ath_cold_down	0.4822	0.5399	0.0110	0.026	0.0228121	0.0481571	DE	DE
BLAEV0009806	BLAEV0051005	AT1G11260	purifying selection	purifying selection	stress_specific_differentially_expressed	blaev_heat_down	-4.05941	stress_specific_differentially_expressed	blaev_cold_up	2.15498	ath_herbivory_down	0.4822	0.5399	0.0110	0.026	0.0228121	0.0481571	DE	DE
BLAEV0009806	BLAEV0051005	AT1G11260	purifying selection	purifying selection	stress_specific_differentially_expressed	blaev_heat_down	-4.05941	stress_specific_differentially_expressed	blaev_heat_down	-3.67784	ath_cold_down	0.4822	0.5399	0.0110	0.026	0.0228121	0.0481571	DE	DE
BLAEV0009806	BLAEV0051005	AT1G11260	purifying selection	purifying selection	stress_specific_differentially_expressed	blaev_heat_down	-4.05941	stress_specific_differentially_expressed	blaev_heat_down	-3.67784	ath_herbivory_down	0.4822	0.5399	0.0110	0.026	0.0228121	0.0481571	DE	DE
BLAEV0009809	BLAEV0051004	AT1G11310	purifying selection	purifying selection	constitutively_expressed			constitutively_expressed			ath_cold_down	0.4038	0.3685	0.0668	0.0428	0.165428	0.116147	no	no
BLAEV0009809	BLAEV0051004	AT1G11310	purifying selection	purifying selection	constitutively_expressed			constitutively_expressed			ath_cold_down	0.4038	0.3685	0.0668	0.0428	0.165428	0.116147	no	no
BLAEV0009812	BLAEV0051003	AT1G11320	purifying selection	purifying selection	expressed			unexpressed_in_leaves			ath_DE_no	0.2876	0.441	0.1051	0.1485	0.365438	0.336735	no	no
BLAEV0009819	BLAEV0051002	AT1G11360	purifying selection	purifying selection	constitutively_expressed			expressed			ath_DE_no	0.6676	0.7336	0.0425	0.0247	0.0636609	0.0336696	no	no
BLAEV0009828	BLAEV0050989	AT1G11475	purifying selection	purifying selection	constitutively_expressed			stress_specific_differentially_expressed	blaev_herbivory_down	-1.46185	ath_DE_no	0.2492	0.9416	0.0002	0.0506	0.000802568	0.0537383	no	DE
BLAEV0009829	BLAEV0050988	AT1G11480	purifying selection	purifying selection	constitutively_expressed			constitutively_expressed			ath_DE_no	0.3144	0.3367	0.1179	0.1278	0.375	0.379566	no	no
BLAEV0009831	BLAEV0050986	AT1G11530	purifying selection	purifying selection	constitutively_expressed			expressed			ath_DE_no	0.5042	0.5197	0.0656	0.0952	0.130107	0.183183	no	no
BLAEV0009832	BLAEV0050985	AT1G11545	purifying selection	purifying selection	expressed			expressed			ath_DE_no	0.4285	0.4897	0.0292	0.0506	0.0681447	0.103329	no	no
BLAEV0009839	BLAEV0050981	AT1G11590	purifying selection	purifying selection	expressed			unexpressed_in_leaves			ath_DE_no	2.3655	3.8841	0.3622	0.3838	0.153118	0.0988131	no	no
BLAEV0009856	BLAEV0050978	AT1G11660	purifying selection	purifying selection	constitutively_expressed			constitutively_expressed			ath_DE_no	0.2932	0.2784	0.0364	0.0415	0.124147	0.149066	no	no
BLAEV0009857	BLAEV0050976	AT1G11670	purifying selection	purifying selection	unexpressed_in_leaves			expressed			ath_herbivory_down	0.6070	67.1887	0.0585	1.8579	0.0963756	0.027652	no	no
BLAEV0009860	BLAEV0050973	AT1G11680	purifying selection	purifying selection	constitutively_expressed			stress_specific_differentially_expressed	blaev_heat_down	-1.81158	ath_DE_no	0.4008	0.3841	0.0315	0.0313	0.0785928	0.0814892	no	DE
BLAEV0009865	BLAEV0050954	AT1G11750	purifying selection	purifying selection	constitutively_expressed			constitutively_expressed			ath_DE_no	0.2634	0.2694	0.0199	0.0341	0.0755505	0.126578	no	no
BLAEV0009866	BLAEV0050953	AT1G11755	purifying selection	purifying selection	constitutively_expressed			stress_specific_differentially_expressed	blaev_heat_down	-1.46968	ath_DE_no	0.2444	0.2866	0.1456	0.1135	0.595745	0.396022	no	DE
BLAEV0009874	BLAEV0050948	AT1G11870	purifying selection	purifying selection	constitutively_expressed			expressed			ath_cold_up	0.4308	66.8119	0.0506	1.0874	0.117456	0.0162755	no	no
BLAEV0009874	BLAEV0050948	AT1G11870	purifying selection	purifying selection	constitutively_expressed			expressed			ath_cold_down	0.4308	66.8119	0.0506	1.0874	0.117456	0.0162755	no	no
BLAEV0009877	BLAEV0050943	AT1G11905	purifying selection	purifying selection	expressed			expressed			ath_DE_no	0.3849	0.4313	0.0749	0.0834	0.194596	0.193369	no	no
BLAEV0009879	BLAEV0050942	AT1G11910	purifying selection	purifying selection	constitutively_expressed			constitutively_expressed			ath_DE_no	0.4361	0.3654	0.0662	0.0517	0.1518	0.141489	no	no
BLAEV0009881	BLAEV0050928	AT1G11925	purifying selection	purifying selection	unexpressed_in_leaves			unexpressed_in_leaves			ath_DE_no	0.5351	0.659	0.0778	0.147	0.145393	0.223065	no	no
BLAEV0009885	BLAEV0050925	AT1G12000	purifying selection	purifying selection	expressed			expressed			ath_DE_no	67.1316	0.3053	1.0040	0.0233	0.0149557	0.0763184	no	no
BLAEV0009892	BLAEV0050916	AT1G12050	purifying selection	purifying selection	constitutively_expressed			constitutively_expressed			ath_DE_no	0.3296	0.4187	0.0747	0.1199	0.226638	0.286363	no	no
BLAEV0009904	BLAEV0050915	AT1G12060	purifying selection	purifying selection	expressed			expressed			ath_DE_no	0.2948	0.4939	0.0858	0.1432	0.291045	0.289937	no	no
BLAEV0009916	BLAEV0050912	AT1G12110	purifying selection	purifying selection	stress_specific_differentially_expressed	blaev_cold_down	-2.37869	stress_specific_differentially_expressed	blaev_heat_down	-5.22567	ath_DE_no	0.4157	0.5118	0.0375	0.0362	0.0902093	0.0707308	DE	DE
BLAEV0009917	BLAEV0050911	AT1G12120	purifying selection	purifying selection	constitutively_expressed			expressed			ath_DE_no	0.4151	64.8808	0.1250	1.5417	0.301132	0.023762	no	no
BLAEV0009922	BLAEV0050905	AT1G12150	purifying selection	purifying selection	unexpressed_in_leaves			unexpressed_in_leaves			ath_DE_no	0.5124	0.4375	0.0483	0.0844	0.0942623	0.192914	no	no
BLAEV0009928	BLAEV0050903	AT1G12240	purifying selection	purifying selection	stress_specific_differentially_expressed	blaev_herbivory_up	4.88845	stress_specific_differentially_expressed	blaev_herbivory_up	2.97963	ath_cold_down	0.4730	0.5378	0.0754	0.0925	0.159408	0.171997	DE	DE
BLAEV0009932	BLAEV0050897	AT1G12360	purifying selection	purifying selection	constitutively_expressed			expressed			ath_DE_no	0.2864	66.9237	0.0437	1.1204	0.152584	0.0167415	no	no
BLAEV0009935	BLAEV0050894	AT1G12400	purifying selection	purifying selection	unexpressed_in_leaves			constitutively_expressed			ath_DE_no	0.3457	0.4632	0.0487	0.0531	0.140874	0.114637	no	no
BLAEV0009941	BLAEV0050881	AT1G12440	purifying selection	purifying selection	unexpressed_in_leaves			constitutively_expressed			ath_DE_no	0.6390	0.5167	0.1245	0.0679	0.194836	0.131411	no	no
BLAEV0009945	BLAEV0050877	AT1G12470	purifying selection	purifying selection	constitutively_expressed			unexpressed_in_leaves			ath_DE_no	0.3168	0.2936	0.0259	0.0475	0.0817551	0.161785	no	no
BLAEV0009946	BLAEV0050876	AT1G12480	purifying selection	purifying selection	unexpressed_in_leaves			expressed			ath_DE_no	0.5175	0.2706	0.2060	0.0412	0.398068	0.152254	no	no
BLAEV0009949	BLAEV0050874	AT1G12520	purifying selection	purifying selection	expressed			constitutively_expressed			ath_DE_no	1.0084	0.3244	0.4402	0.0633	0.436533	0.195129	no	no
BLAEV0009953	BLAEV0050869	AT1G12550	purifying selection	purifying selection	expressed			constitutively_expressed			ath_DE_no	0.6796	0.5357	0.1417	0.1296	0.208505	0.241926	no	no
BLAEV0009954	BLAEV0050868	AT1G12560	purifying selection	purifying selection	unexpressed_in_leaves			unexpressed_in_leaves			ath_DE_no	0.4092	0.4981	0.0629	0.0554	0.153715	0.111223	no	no
BLAEV0009961	BLAEV0050861	AT1G12610	purifying selection	purifying selection	expressed			expressed			ath_cold_down	0.6485	1.1475	0.0594	0.053	0.091596	0.0461874	no	no
BLAEV0009961	BLAEV0050861	AT1G12610	purifying selection	purifying selection	expressed			expressed			ath_herbivory_down	0.6485	1.1475	0.0594	0.053	0.091596	0.0461874	no	no
BLAEV0009973	BLAEV0050857	AT1G12750	purifying selection	purifying selection	unexpressed_in_leaves			unexpressed_in_leaves			ath_DE_no	0.4338	0.5874	0.1541	0.1659	0.355233	0.282431	no	no
BLAEV0009974	BLAEV0050856	AT1G12760	purifying selection	purifying selection	constitutively_expressed			constitutively_expressed			ath_DE_no	0.4774	0.4894	0.0520	0.0468	0.108923	0.0956273	no	no
BLAEV0009983	BLAEV0050852	AT1G12820	purifying selection	purifying selection	constitutively_expressed			constitutively_expressed			ath_DE_no	0.4729	0.4629	0.0529	0.0449	0.111863	0.0969972	no	no
BLAEV0009991	BLAEV0050849	AT1G12880	purifying selection	purifying selection	expressed			expressed			ath_DE_no	6.5329	78.239	1.5492	1.263	0.237138	0.0161428	no	no
BLAEV0009999	BLAEV0050847	AT1G12940	purifying selection	purifying selection	stress_specific_differentially_expressed	blaev_cold_up	2.19581	unexpressed_in_leaves			ath_herbivory_up	0.4855	0.5286	0.0729	0.1074	0.150154	0.203178	DE	no
BLAEV0010000	BLAEV0050846	AT1G12950	purifying selection	purifying selection	unexpressed_in_leaves			unexpressed_in_leaves			ath_DE_no	0.3419	0.3887	0.0557	0.0696	0.162913	0.179058	no	no
BLAEV0010003	BLAEV0050844	AT1G12990	purifying selection	purifying selection	stress_specific_differentially_expressed	blaev_cold_up	1.77404	expressed			ath_DE_no	0.3572	0.3516	0.0198	0.0165	0.0554311	0.0469283	DE	no
BLAEV0010004	BLAEV0050843	AT1G13000	purifying selection	purifying selection	stress_specific_differentially_expressed	blaev_cold_up	1.87235	expressed			ath_DE_no	0.2756	0.2551	0.0337	0.0514	0.122279	0.20149	DE	no
BLAEV0010022	BLAEV0050818	AT1G13170	purifying selection	purifying selection	expressed			stress_specific_differentially_expressed	blaev_heat_down	-1.67165	ath_DE_no	0.3523	0.312	0.0325	0.0373	0.0922509	0.119551	no	DE
BLAEV0010029	BLAEV0050817	AT1G13180	purifying selection	purifying selection	constitutively_expressed			constitutively_expressed			ath_DE_no	79.8812	76.4001	1.3198	1.2391	0.016522	0.0162186	no	no
BLAEV0010032	BLAEV0050811	AT1G13220	purifying selection	purifying selection	expressed			constitutively_expressed			ath_cold_down	0.4691	0.4113	0.0905	0.1155	0.192923	0.280817	no	no
BLAEV0010032	BLAEV0050811	AT1G13220	purifying selection	purifying selection	expressed			constitutively_expressed			ath_heat_down	0.4691	0.4113	0.0905	0.1155	0.192923	0.280817	no	no
BLAEV0010047	BLAEV0050808	AT1G13270	purifying selection	purifying selection	constitutively_expressed			stress_specific_differentially_expressed	blaev_cold_up	4.46331	ath_DE_no	0.4938	8.546	0.0486	1.3812	0.0984204	0.161619	no	DE
BLAEV0010050	BLAEV0050804	AT1G13300	purifying selection	purifying selection	unexpressed_in_leaves			unexpressed_in_leaves			ath_DE_no	0.3646	0.3734	0.0875	0.0582	0.239989	0.155865	no	no
BLAEV0010059	BLAEV0050789	AT1G13450	purifying selection	purifying selection	constitutively_expressed			expressed			ath_DE_no	0.8754	0.4514	0.0812	0.0729	0.0927576	0.161498	no	no
BLAEV0010062	BLAEV0050779	AT1G13560	purifying selection	purifying selection	constitutively_expressed			constitutively_expressed			ath_herbivory_down	12.9800	0.832	1.1961	0.2648	0.0921495	0.318269	no	no
BLAEV0010070	BLAEV0050764	AT1G13690	purifying selection	purifying selection	constitutively_expressed			expressed			ath_DE_no	1.0195	0.8136	0.2158	0.0238	0.211672	0.0292527	no	no
BLAEV0010071	BLAEV0050762	AT1G13710	purifying selection	purifying selection	unexpressed_in_leaves			unexpressed_in_leaves			ath_DE_no	0.4908	0.4728	0.0640	0.0616	0.130399	0.130288	no	no
BLAEV0010074	BLAEV0050759	AT1G13730	purifying selection	purifying selection	constitutively_expressed			unexpressed_in_leaves			ath_cold_up	0.4716	81.2353	0.0860	1.3767	0.182358	0.0169471	no	no
BLAEV0010074	BLAEV0050759	AT1G13730	purifying selection	purifying selection	constitutively_expressed			unexpressed_in_leaves			ath_cold_up	0.4716	81.2353	0.0860	1.3767	0.182358	0.0169471	no	no
BLAEV0010083	BLAEV0050757	AT1G13830	purifying selection	purifying selection	unexpressed_in_leaves			unexpressed_in_leaves			ath_DE_no	0.8619	0.5087	0.2893	0.1164	0.335654	0.228819	no	no
BLAEV0010086	BLAEV0050755	AT1G13870	purifying selection	purifying selection	constitutively_expressed			expressed			ath_DE_no	0.3941	0.3476	0.0472	0.0403	0.119767	0.115938	no	no
BLAEV0010088	BLAEV0050754	AT1G13880	purifying selection	purifying selection	unexpressed_in_leaves			constitutively_expressed			ath_cold_down	61.2745	77.1321	1.2332	1.2777	0.0201258	0.0165651	no	no
BLAEV0010092	BLAEV0050748	AT1G13940	purifying selection	purifying selection	constitutively_expressed			constitutively_expressed			ath_DE_no	0.3862	0.3713	0.1103	0.1239	0.285603	0.333692	no	no
BLAEV0010094	BLAEV0050747	AT1G13960	purifying selection	purifying selection	stress_specific_differentially_expressed	blaev_cold_up	1.66916	stress_specific_differentially_expressed	blaev_cold_up	1.57473	ath_DE_no	0.5082	0.3609	0.0937	0.0441	0.184376	0.122195	DE	DE
BLAEV0010095	BLAEV0050746	AT1G13970	purifying selection	purifying selection	expressed			unexpressed_in_leaves			ath_cold_down	0.4225	0.4033	0.0518	0.0507	0.122604	0.125713	no	no
BLAEV0010102	BLAEV0050742	AT1G14000	purifying selection	purifying selection	constitutively_expressed			constitutively_expressed			ath_DE_no	0.2402	0.2746	0.0275	0.033	0.114488	0.120175	no	no
BLAEV0010108	BLAEV0050741	AT1G14020	purifying selection	purifying selection	expressed			expressed			ath_DE_no	0.2728	0.2516	0.0183	0.05	0.0670821	0.198728	no	no
BLAEV0010116	BLAEV0050739	AT1G14040	purifying selection	purifying selection	constitutively_expressed			expressed			ath_DE_no	0.4438	0.485	0.0923	0.0845	0.207977	0.174227	no	no
BLAEV0010119	BLAEV0050736	AT1G14080	purifying selection	purifying selection	unexpressed_in_leaves			unexpressed_in_leaves			ath_DE_no	0.4000	0.4637	0.0658	0.0923	0.1645	0.199051	no	no
BLAEV0010127	BLAEV0050722	AT1G14210	purifying selection	purifying selection	expressed			unexpressed_in_leaves			ath_DE_no	1.9629	0.572	0.3619	0.1314	0.18437	0.22972	no	no
BLAEV0010130	BLAEV0050721	AT1G14270	purifying selection	purifying selection	constitutively_expressed			constitutively_expressed			ath_cold_down	0.3360	0.2581	0.0691	0.0752	0.205655	0.29136	no	no
BLAEV0010130	BLAEV0050721	AT1G14270	purifying selection	purifying selection	constitutively_expressed			constitutively_expressed			ath_cold_down	0.3360	0.2581	0.0691	0.0752	0.205655	0.29136	no	no
BLAEV0010136	BLAEV0050720	AT1G14280	purifying selection	purifying selection	unexpressed_in_leaves			constitutively_expressed			ath_DE_no	0.6519	0.3714	0.1390	0.0916	0.213223	0.246634	no	no
BLAEV0010143	BLAEV0050718	AT1G14300	purifying selection	purifying selection	expressed			constitutively_expressed			ath_DE_no	0.3253	0.2661	0.0454	0.039	0.139563	0.146561	no	no
BLAEV0010145	BLAEV0050717	AT1G14320	purifying selection	purifying selection	constitutively_expressed			constitutively_expressed			ath_DE_no	0.5236	0.4344	0.0154	0.0113	0.0294118	0.0260129	no	no
BLAEV0010148	BLAEV0050709	AT1G14370	purifying selection	purifying selection	stress_specific_differentially_expressed	blaev_cold_up	2.01281	constitutively_expressed			ath_cold_down	0.3599	0.3916	0.0378	0.0563	0.105029	0.143769	DE	no
BLAEV0010154	BLAEV0050705	AT1G14400	purifying selection	purifying selection	constitutively_expressed			constitutively_expressed			ath_DE_no	0.2993	0.2438	0.0003	0.0028	0.00100234	0.0114848	no	no
BLAEV0010156	BLAEV0050704	AT1G14420	purifying selection	purifying selection	unexpressed_in_leaves			unexpressed_in_leaves			ath_DE_no	0.5245	0.5831	0.1057	0.1287	0.201525	0.220717	no	no
BLAEV0010157	BLAEV0050702	AT1G14440	purifying selection	purifying selection	expressed			expressed			ath_DE_no	0.3591	0.4018	0.0648	0.0929	0.180451	0.23121	no	no
BLAEV0010161	BLAEV0050691	AT1G14510	purifying selection	purifying selection	unexpressed_in_leaves			stress_specific_differentially_expressed	blaev_cold_up	1.17814	ath_DE_no	0.3795	0.2982	0.2171	0.0353	0.572069	0.118377	no	DE
BLAEV0010165	BLAEV0050686	AT1G14540	purifying selection	purifying selection	unexpressed_in_leaves			stress_specific_differentially_expressed	blaev_herbivory_up	8.39996	ath_DE_no	0.4743	0.4832	0.0685	0.0455	0.144423	0.0941639	no	DE
BLAEV0010171	BLAEV0050684	AT1G14560	purifying selection	purifying selection	stress_specific_differentially_expressed	blaev_heat_down	-1.23035	expressed			ath_DE_no	0.8492	0.2521	0.2909	0.0185	0.342558	0.0733836	DE	no
BLAEV0010172	BLAEV0050680	AT1G14580	purifying selection	purifying selection	expressed			constitutively_expressed			ath_cold_up	0.4684	0.6337	0.1156	0.1388	0.246798	0.219031	no	no
BLAEV0010172	BLAEV0050680	AT1G14580	purifying selection	purifying selection	expressed			constitutively_expressed			ath_heat_down	0.4684	0.6337	0.1156	0.1388	0.246798	0.219031	no	no
BLAEV0010173	BLAEV0050679	AT1G14590	purifying selection	purifying selection	constitutively_expressed			expressed			ath_DE_no	0.4226	0.3629	0.0607	0.0591	0.143635	0.162855	no	no
BLAEV0010175	BLAEV0050677	AT1G14600	purifying selection	purifying selection	unexpressed_in_leaves			expressed			ath_DE_no	0.3375	0.466	0.0644	0.162	0.190815	0.347639	no	no
BLAEV0010177	BLAEV0050674	AT1G14610	purifying selection	purifying selection	constitutively_expressed			constitutively_expressed			ath_DE_no	78.6769	66.8938	1.1734	1.0068	0.0149142	0.0150507	no	no
BLAEV0010178	BLAEV0050671	AT1G14630	purifying selection	purifying selection	expressed			expressed			ath_DE_no	0.5812	0.3857	0.0924	0.0993	0.158981	0.257454	no	no
BLAEV0010182	BLAEV0050664	AT1G14685	purifying selection	purifying selection	constitutively_expressed			expressed			ath_DE_no	0.5022	0.5899	0.0223	0.0276	0.0444046	0.0467876	no	no
BLAEV0010191	BLAEV0050661	AT1G14750	purifying selection	purifying selection	unexpressed_in_leaves			expressed			ath_DE_no	0.3039	0.236	0.0940	0.0537	0.309312	0.227542	no	no
BLAEV0010197	BLAEV0050654	AT1G14790	purifying selection	purifying selection	stress_specific_differentially_expressed	blaev_heat_down	-1.85599	constitutively_expressed			ath_cold_down	0.4931	64.1372	0.0705	1.1607	0.142973	0.0180971	DE	no
BLAEV0010201	BLAEV0050647	AT1G14850	purifying selection	purifying selection	constitutively_expressed			constitutively_expressed			ath_DE_no	0.3264	13.7001	0.0428	1.274	0.131127	0.092992	no	no
BLAEV0010203	BLAEV0050646	AT1G14860	purifying selection	purifying selection	stress_specific_differentially_expressed	blaev_cold_down	-2.32975	unexpressed_in_leaves			ath_DE_no	0.4424	0.7533	0.0438	0.3142	0.0990054	0.417098	DE	no
BLAEV0034863	BLAEV0050578	AT1G15660	purifying selection	purifying selection	expressed			constitutively_expressed			ath_DE_no	0.3949	0.4304	0.1990	0.208	0.503925	0.483271	no	no
BLAEV0034864	BLAEV0050576	AT1G15670	purifying selection	purifying selection	expressed			expressed			ath_cold_down	0.5323	0.5901	0.1159	0.1265	0.217734	0.21437	no	no
BLAEV0034872	BLAEV0050573	AT1G15690	purifying selection	purifying selection	constitutively_expressed			constitutively_expressed			ath_cold_up	0.3667	0.364	0.0230	0.0158	0.0627216	0.0434066	no	no
BLAEV0034875	BLAEV0050570	AT1G15740	purifying selection	purifying selection	constitutively_expressed			constitutively_expressed			ath_DE_no	0.2844	0.2742	0.0407	0.0351	0.143108	0.128009	no	no
BLAEV0034876	BLAEV0050569	AT1G15750	purifying selection	purifying selection	constitutively_expressed			constitutively_expressed			ath_DE_no	0.3368	0.29	0.0266	0.0184	0.0789786	0.0634483	no	no
BLAEV0034880	BLAEV0050567	AT1G15800	purifying selection	purifying selection	expressed			constitutively_expressed			ath_DE_no	0.2326	0.539	0.0984	0.1339	0.423044	0.248423	no	no
BLAEV0034883	BLAEV0050566	AT1G15820	purifying selection	purifying selection	constitutively_expressed			unexpressed_in_leaves			ath_herbivory_down	0.3410	1.5699	0.0348	0.5383	0.102053	0.342888	no	no
BLAEV0034886	BLAEV0050564	AT1G15860	purifying selection	purifying selection	constitutively_expressed			constitutively_expressed			ath_DE_no	0.3031	0.244	0.0432	0.0425	0.142527	0.17418	no	no
BLAEV0034888	BLAEV0050563	AT1G15880	purifying selection	purifying selection	expressed			constitutively_expressed			ath_DE_no	0.2251	0.3079	0.0435	0.0326	0.193247	0.105879	no	no
BLAEV0034889	BLAEV0050562	AT1G15910	purifying selection	purifying selection	expressed			constitutively_expressed			ath_DE_no	0.4967	0.3752	0.1708	0.0972	0.34387	0.259062	no	no
BLAEV0034892	BLAEV0050561	AT1G15930	purifying selection	purifying selection	constitutively_expressed			constitutively_expressed			ath_DE_no	0.4072	0.3263	0.0882	0.0666	0.216601	0.204107	no	no
BLAEV0034893	BLAEV0050558	AT1G15950	purifying selection	purifying selection	expressed			constitutively_expressed			ath_cold_up	0.5875	0.7416	0.0720	0.1111	0.122553	0.149811	no	no
BLAEV0034893	BLAEV0050558	AT1G15950	purifying selection	purifying selection	expressed			constitutively_expressed			ath_cold_up	0.5875	0.7416	0.0720	0.1111	0.122553	0.149811	no	no
BLAEV0034894	BLAEV0050553	AT1G16010	purifying selection	purifying selection	expressed			constitutively_expressed			ath_DE_no	0.3397	0.2837	0.0336	0.0228	0.0989108	0.0803666	no	no
BLAEV0034896	BLAEV0050552	AT1G16022	purifying selection	purifying selection	expressed			expressed			ath_DE_no	3.4953	0.3262	1.3196	0.2235	0.377536	0.685162	no	no
BLAEV0034919	BLAEV0050547	AT1G16270	purifying selection	purifying selection	constitutively_expressed			constitutively_expressed			ath_DE_no	0.3633	0.3543	0.0600	0.0738	0.165153	0.208298	no	no
BLAEV0034920	BLAEV0050546	AT1G16280	purifying selection	purifying selection	constitutively_expressed			expressed			ath_DE_no	0.3729	0.3911	0.0534	0.0474	0.143202	0.121197	no	no
BLAEV0034922	BLAEV0050541	AT1G16310	purifying selection	purifying selection	constitutively_expressed			unexpressed_in_leaves			ath_DE_no	0.3487	0.3666	0.0537	0.0469	0.154001	0.127932	no	no
BLAEV0034923	BLAEV0050539	AT1G16330	purifying selection	purifying selection	expressed			expressed			ath_DE_no	0.3692	0.4112	0.1012	0.1012	0.274106	0.246109	no	no
BLAEV0034935	BLAEV0050526	AT1G16470	purifying selection	purifying selection	constitutively_expressed			unexpressed_in_leaves			ath_DE_no	0.2709	2.7597	0.0003	1.2699	0.00110742	0.460159	no	no
BLAEV0034938	BLAEV0050524	AT1G16510	purifying selection	purifying selection	unexpressed_in_leaves			expressed			ath_DE_no	0.7522	0.5386	0.0990	0.067	0.131614	0.124397	no	no
BLAEV0034949	BLAEV0050523	AT1G16560	purifying selection	purifying selection	constitutively_expressed			constitutively_expressed			ath_DE_no	0.2994	0.3042	0.0540	0.0658	0.180361	0.216305	no	no
BLAEV0034960	BLAEV0050508	AT1G16710	purifying selection	purifying selection	constitutively_expressed			expressed			ath_DE_no	0.3310	0.3444	0.0795	0.1063	0.240181	0.308653	no	no
BLAEV0034963	BLAEV0050507	AT1G16740	purifying selection	purifying selection	constitutively_expressed			expressed			ath_DE_no	0.4294	0.4983	0.0004	0.0034	0.000931532	0.0068232	no	no
BLAEV0034965	BLAEV0050506	AT1G16760	purifying selection	purifying selection	unexpressed_in_leaves			constitutively_expressed			ath_DE_no	0.4731	0.4686	0.0696	0.0946	0.147115	0.201878	no	no
BLAEV0034968	BLAEV0050505	AT1G16810	purifying selection	purifying selection	constitutively_expressed			constitutively_expressed			ath_DE_no	0.3213	0.3285	0.0614	0.069	0.191099	0.210046	no	no
BLAEV0034974	BLAEV0050498	AT1G16860	purifying selection	neutral divergence	expressed			expressed			ath_herbivory_down	0.3320	1.3533	0.0401	1.5475	0.120783	1.1435	no	no
BLAEV0034975	BLAEV0050496	AT1G16870	purifying selection	purifying selection	unexpressed_in_leaves			constitutively_expressed			ath_DE_no	1.1884	0.3253	0.3640	0.0539	0.306294	0.165693	no	no
BLAEV0034977	BLAEV0050495	AT1G16880	purifying selection	purifying selection	constitutively_expressed			constitutively_expressed			ath_DE_no	0.3052	0.3266	0.0639	0.0543	0.209371	0.166258	no	no
BLAEV0034978	BLAEV0050494	AT1G16890	purifying selection	purifying selection	constitutively_expressed			constitutively_expressed			ath_cold_down	0.2927	0.205	0.0003	0.0029	0.00102494	0.0141463	no	no
BLAEV0034983	BLAEV0050492	AT1G16920	purifying selection	purifying selection	constitutively_expressed			constitutively_expressed			ath_DE_no	0.4063	0.4674	0.0073	0.0064	0.017967	0.0136928	no	no
BLAEV0034984	BLAEV0050489	AT1G16950	purifying selection	purifying selection	unexpressed_in_leaves			unexpressed_in_leaves			ath_DE_no	0.6477	0.2608	0.1662	0.1543	0.2566	0.591641	no	no
BLAEV0034995	BLAEV0050487	AT1G17010	purifying selection	purifying selection	unexpressed_in_leaves			unexpressed_in_leaves			ath_DE_no	0.5395	0.5458	0.1328	0.1477	0.246154	0.270612	no	no
BLAEV0035000	BLAEV0050483	AT1G17050	purifying selection	purifying selection	stress_specific_differentially_expressed	blaev_cold_up	2.29596	stress_specific_differentially_expressed	blaev_cold_up	1.90685	ath_cold_up	0.3833	0.3171	0.0258	0.0446	0.0673102	0.14065	DE	DE
BLAEV0035001	BLAEV0050482	AT1G17060	purifying selection	purifying selection	expressed			unexpressed_in_leaves			ath_DE_no	0.3348	0.3022	0.0404	0.0552	0.120669	0.18266	no	no
BLAEV0035002	BLAEV0050478	AT1G17070	purifying selection	purifying selection	expressed			constitutively_expressed			ath_DE_no	0.3086	67.6073	0.0535	1.0965	0.173364	0.0162187	no	no
BLAEV0035008	BLAEV0050476	AT1G17130	purifying selection	purifying selection	constitutively_expressed			constitutively_expressed			ath_DE_no	0.3894	0.3754	0.0391	0.0415	0.100411	0.110549	no	no
BLAEV0035009	BLAEV0050473	AT1G17147	purifying selection	purifying selection	unexpressed_in_leaves			expressed			ath_DE_no	0.3588	0.3354	0.1281	0.1286	0.357023	0.383423	no	no
BLAEV0035010	BLAEV0050472	AT1G17150	purifying selection	purifying selection	unexpressed_in_leaves			unexpressed_in_leaves			ath_DE_no	0.6416	1.0366	0.1707	0.2827	0.266054	0.272719	no	no
BLAEV0035021	BLAEV0050469	AT1G17190	purifying selection	purifying selection	constitutively_expressed			stress_specific_differentially_expressed	blaev_herbivory_up	2.88434	ath_DE_no	0.5523	0.3717	0.1652	0.1119	0.299113	0.301049	no	DE
BLAEV0035021	BLAEV0050469	AT1G17190	purifying selection	purifying selection	constitutively_expressed			stress_specific_differentially_expressed	blaev_heat_down	-7.45571	ath_DE_no	0.5523	0.3717	0.1652	0.1119	0.299113	0.301049	no	DE
BLAEV0035024	BLAEV0050468	AT1G17210	purifying selection	purifying selection	constitutively_expressed			stress_specific_differentially_expressed	blaev_cold_up	1.00428	ath_DE_no	0.2627	0.2685	0.0411	0.0562	0.156452	0.209311	no	DE
BLAEV0035026	BLAEV0050466	AT1G17220	purifying selection	purifying selection	constitutively_expressed			constitutively_expressed			ath_cold_up	63.8989	0.2727	1.2951	0.0491	0.020268	0.180051	no	no
BLAEV0035029	BLAEV0050462	AT1G17280	purifying selection	purifying selection	unexpressed_in_leaves			constitutively_expressed			ath_DE_no	6.5782	0.4315	1.1362	0.1575	0.172722	0.365006	no	no
BLAEV0035039	BLAEV0050456	AT1G17360	purifying selection	purifying selection	expressed			constitutively_expressed			ath_DE_no	0.4725	0.3997	0.1309	0.1194	0.277037	0.298724	no	no
BLAEV0035044	BLAEV0050453	AT1G17400	purifying selection	purifying selection	unexpressed_in_leaves			unexpressed_in_leaves			ath_DE_no	0.3095	0.4182	0.0771	0.055	0.249111	0.131516	no	no
BLAEV0035057	BLAEV0050451	AT1G17440	purifying selection	purifying selection	constitutively_expressed			constitutively_expressed			ath_DE_no	0.4046	10.0309	0.0773	1.1151	0.191053	0.111166	no	no
BLAEV0035058	BLAEV0050444	AT1G17455	purifying selection	purifying selection	expressed			expressed			ath_DE_no	0.3356	0.3797	0.0479	0.0798	0.142729	0.210166	no	no
BLAEV0035061	BLAEV0050440	AT1G17500	purifying selection	purifying selection	expressed			constitutively_expressed			ath_DE_no	0.2461	0.2958	0.0217	0.0547	0.0881755	0.184922	no	no
BLAEV0035085	BLAEV0050427	AT1G17720	purifying selection	purifying selection	constitutively_expressed			constitutively_expressed			ath_DE_no	0.3191	0.3433	0.0576	0.0446	0.180508	0.129916	no	no
BLAEV0035101	BLAEV0050423	AT1G17820	purifying selection	purifying selection	expressed			constitutively_expressed			ath_DE_no	0.3016	0.2577	0.1054	0.087	0.349469	0.337602	no	no
BLAEV0035244	BLAEV0050416	AT1G17840	purifying selection	purifying selection	constitutively_expressed			constitutively_expressed			ath_DE_no	0.2675	0.2997	0.0065	0.0097	0.0242991	0.0323657	no	no
BLAEV0035246	BLAEV0050414	AT1G17860	purifying selection	purifying selection	constitutively_expressed			constitutively_expressed			ath_DE_no	0.4502	88.6606	0.1359	1.0114	0.301866	0.0114075	no	no
BLAEV0035254	BLAEV0050411	AT1G17950	purifying selection	purifying selection	unexpressed_in_leaves			unexpressed_in_leaves			ath_DE_no	0.5581	0.4621	0.0896	0.0752	0.160545	0.162735	no	no
BLAEV0035257	BLAEV0050403	AT1G17980	purifying selection	purifying selection	constitutively_expressed			constitutively_expressed			ath_DE_no	0.2469	0.3158	0.0623	0.0636	0.252329	0.201393	no	no
BLAEV0035260	BLAEV0050397	AT1G18070	purifying selection	purifying selection	constitutively_expressed			constitutively_expressed			ath_DE_no	0.3990	0.3641	0.0525	0.0386	0.131579	0.106015	no	no
BLAEV0035261	BLAEV0050396	AT1G18080	purifying selection	purifying selection	constitutively_expressed			constitutively_expressed			ath_DE_no	0.5784	0.5763	0.0264	0.0138	0.0456432	0.0239459	no	no
BLAEV0035238	BLAEV0050395	AT1G18140	purifying selection	purifying selection	unexpressed_in_leaves			expressed			ath_DE_no	0.4369	0.5196	0.0555	0.0569	0.127031	0.109507	no	no
BLAEV0035223	BLAEV0050377	AT1G18300	purifying selection	purifying selection	expressed			stress_specific_differentially_expressed	blaev_herbivory_up	2.80698	ath_cold_down	0.5915	0.6395	0.0922	0.0603	0.155875	0.0942924	no	DE
BLAEV0035202	BLAEV0050372	AT1G18420	purifying selection	purifying selection	unexpressed_in_leaves			unexpressed_in_leaves			ath_DE_no	0.3421	0.3634	0.0898	0.1045	0.262496	0.287562	no	no
BLAEV0035201	BLAEV0050370	AT1G18450	purifying selection	purifying selection	constitutively_expressed			constitutively_expressed			ath_DE_no	0.4019	0.2732	0.0848	0.0316	0.210998	0.115666	no	no
BLAEV0035200	BLAEV0050369	AT1G18460	purifying selection	purifying selection	constitutively_expressed			unexpressed_in_leaves			ath_herbivory_down	64.8971	0.3244	1.1256	0.063	0.0173444	0.194205	no	no
BLAEV0035176	BLAEV0050351	AT1G18570	purifying selection	purifying selection	expressed			stress_specific_differentially_expressed	blaev_cold_down	-2.39302	ath_cold_down	65.9969	0.3542	1.7015	0.106	0.0257815	0.299266	no	DE
BLAEV0035175	BLAEV0050350	AT1G18580	purifying selection	purifying selection	expressed			constitutively_expressed			ath_DE_no	0.3507	0.337	0.0453	0.0386	0.12917	0.11454	no	no
BLAEV0035174	BLAEV0050349	AT1G18590	purifying selection	purifying selection	stress_specific_differentially_expressed	blaev_cold_down	-2.15241	expressed			ath_heat_down	0.5726	0.4981	0.0523	0.0534	0.0913378	0.107207	DE	no
BLAEV0035164	BLAEV0050347	AT1G18640	purifying selection	purifying selection	expressed			constitutively_expressed			ath_DE_no	0.2949	0.2748	0.0565	0.0553	0.19159	0.201237	no	no
BLAEV0035163	BLAEV0050344	AT1G18660	purifying selection	purifying selection	constitutively_expressed			constitutively_expressed			ath_DE_no	0.3155	0.3482	0.0374	0.034	0.118542	0.097645	no	no
BLAEV0008608	BLAEV0017552	AT3G01085	purifying selection	purifying selection	unexpressed_in_leaves			unexpressed_in_leaves			ath_DE_no	0.5104	0.5416	0.0698	0.0808	0.136755	0.149188	no	no
BLAEV0008609	BLAEV0017553	AT3G01090	purifying selection	purifying selection	constitutively_expressed			constitutively_expressed			ath_DE_no	0.3311	0.3146	0.0171	0.0169	0.051646	0.053719	no	no
BLAEV0008620	BLAEV0017557	AT3G01190	purifying selection	purifying selection	unexpressed_in_leaves			unexpressed_in_leaves			ath_DE_no	0.3435	0.389	0.0566	0.0514	0.164774	0.132134	no	no
BLAEV0008623	BLAEV0017569	AT3G01270	purifying selection	purifying selection	unexpressed_in_leaves			unexpressed_in_leaves			ath_cold_down	0.5806	0.5754	0.1205	0.0761	0.207544	0.132256	no	no
BLAEV0008627	BLAEV0017570	AT3G01290	purifying selection	purifying selection	constitutively_expressed			expressed			ath_cold_down	0.4659	0.4029	0.0356	0.1159	0.0764112	0.287664	no	no
BLAEV0008631	BLAEV0017567	AT3G01350	purifying selection	purifying selection	constitutively_expressed			unexpressed_in_leaves			ath_DE_no	60.2585	18.5129	1.3473	1.6226	0.0223587	0.087647	no	no
BLAEV0008642	BLAEV0017574	AT3G01480	purifying selection	purifying selection	stress_specific_differentially_expressed	blaev_heat_down	-2.51568	constitutively_expressed			ath_cold_up	0.3112	0.3301	0.0590	0.0736	0.189589	0.222963	DE	no
BLAEV0008642	BLAEV0017574	AT3G01480	purifying selection	purifying selection	stress_specific_differentially_expressed	blaev_heat_down	-2.51568	constitutively_expressed			ath_herbivory_down	0.3112	0.3301	0.0590	0.0736	0.189589	0.222963	DE	no
BLAEV0008643	BLAEV0017577	AT3G01500	purifying selection	purifying selection	constitutively_expressed			stress_specific_differentially_expressed	blaev_heat_down	-3.10419	ath_cold_up	0.3524	0.3287	0.0325	0.0285	0.0922247	0.0867052	no	DE
BLAEV0008643	BLAEV0017577	AT3G01500	purifying selection	purifying selection	constitutively_expressed			stress_specific_differentially_expressed	blaev_heat_down	-3.10419	ath_cold_up	0.3524	0.3287	0.0325	0.0285	0.0922247	0.0867052	no	DE
BLAEV0008643	BLAEV0017577	AT3G01500	purifying selection	purifying selection	constitutively_expressed			stress_specific_differentially_expressed	blaev_heat_down	-3.10419	ath_cold_down	0.3524	0.3287	0.0325	0.0285	0.0922247	0.0867052	no	DE
BLAEV0008643	BLAEV0017577	AT3G01500	purifying selection	purifying selection	constitutively_expressed			stress_specific_differentially_expressed	blaev_heat_down	-3.10419	ath_cold_down	0.3524	0.3287	0.0325	0.0285	0.0922247	0.0867052	no	DE
BLAEV0008643	BLAEV0017577	AT3G01500	purifying selection	purifying selection	constitutively_expressed			stress_specific_differentially_expressed	blaev_heat_down	-3.10419	ath_heat_up	0.3524	0.3287	0.0325	0.0285	0.0922247	0.0867052	no	DE
BLAEV0008643	BLAEV0017577	AT3G01500	purifying selection	purifying selection	constitutively_expressed			stress_specific_differentially_expressed	blaev_heat_down	-3.10419	ath_herbivory_down	0.3524	0.3287	0.0325	0.0285	0.0922247	0.0867052	no	DE
BLAEV0008643	BLAEV0017577	AT3G01500	purifying selection	purifying selection	constitutively_expressed			stress_specific_differentially_expressed	blaev_heat_down	-3.10419	ath_herbivory_down	0.3524	0.3287	0.0325	0.0285	0.0922247	0.0867052	no	DE
BLAEV0008643	BLAEV0017577	AT3G01500	purifying selection	purifying selection	constitutively_expressed			stress_specific_differentially_expressed	blaev_heat_down	-3.10419	ath_herbivory_down	0.3524	0.3287	0.0325	0.0285	0.0922247	0.0867052	no	DE
BLAEV0008643	BLAEV0017577	AT3G01500	purifying selection	purifying selection	constitutively_expressed			stress_specific_differentially_expressed	blaev_heat_down	-3.10419	ath_herbivory_down	0.3524	0.3287	0.0325	0.0285	0.0922247	0.0867052	no	DE
BLAEV0008646	BLAEV0017579	AT3G01530	purifying selection	purifying selection	unexpressed_in_leaves			unexpressed_in_leaves			ath_DE_no	9.2207	0.4824	1.5324	0.171	0.166191	0.354478	no	no
BLAEV0008649	BLAEV0017582	AT3G01570	purifying selection	purifying selection	expressed			unexpressed_in_leaves			ath_DE_no	0.2888	0.3132	0.0554	0.0855	0.191828	0.272989	no	no
BLAEV0008651	BLAEV0017583	AT3G01590	purifying selection	purifying selection	constitutively_expressed			unexpressed_in_leaves			ath_DE_no	0.3391	0.301	0.0525	0.1253	0.154822	0.416279	no	no
BLAEV0008669	BLAEV0017599	AT3G01790	purifying selection	purifying selection	constitutively_expressed			constitutively_expressed			ath_DE_no	0.3591	0.4482	0.0286	0.0653	0.0796436	0.145694	no	no
BLAEV0008674	BLAEV0017614	AT3G01910	purifying selection	purifying selection	constitutively_expressed			constitutively_expressed			ath_cold_down	0.3840	0.3379	0.0275	0.0616	0.0716146	0.182302	no	no
BLAEV0008602	BLAEV0017546	AT3G02080	purifying selection	purifying selection	constitutively_expressed			constitutively_expressed			ath_DE_no	0.3334	0.3124	0.0065	0.0032	0.0194961	0.0102433	no	no
BLAEV0008601	BLAEV0017545	AT3G02090	purifying selection	purifying selection	constitutively_expressed			constitutively_expressed			ath_DE_no	0.4414	0.4784	0.0643	0.0616	0.145673	0.128763	no	no
BLAEV0008599	BLAEV0017544	AT3G02110	purifying selection	purifying selection	expressed			expressed			ath_DE_no	0.3827	0.4123	0.0447	0.0444	0.116802	0.107689	no	no
BLAEV0008595	BLAEV0017541	AT3G02150	purifying selection	purifying selection	expressed			constitutively_expressed			ath_DE_no	0.4671	0.4713	0.0973	0.0918	0.208307	0.19478	no	no
BLAEV0008582	BLAEV0017534	AT3G02290	purifying selection	purifying selection	expressed			expressed			ath_DE_no	0.3638	0.4458	0.0295	0.0354	0.0810885	0.0794078	no	no
BLAEV0008581	BLAEV0017532	AT3G02310	purifying selection	purifying selection	unexpressed_in_leaves			unexpressed_in_leaves			ath_DE_no	0.2952	0.3118	0.0451	0.0397	0.152778	0.127325	no	no
BLAEV0008573	BLAEV0017517	AT3G02420	purifying selection	purifying selection	constitutively_expressed			unexpressed_in_leaves			ath_DE_no	0.2406	2.4886	0.0295	1.3162	0.12261	0.528892	no	no
BLAEV0008562	BLAEV0017516	AT3G02470	purifying selection	purifying selection	constitutively_expressed			constitutively_expressed			ath_DE_no	0.3606	0.4687	0.0337	0.0365	0.0934554	0.077875	no	no
BLAEV0008558	BLAEV0017515	AT3G02510	purifying selection	purifying selection	constitutively_expressed			constitutively_expressed			ath_cold_down	68.0076	0.3033	1.1668	0.035	0.0171569	0.115397	no	no
BLAEV0008556	BLAEV0017513	AT3G02550	purifying selection	purifying selection	unexpressed_in_leaves			stress_specific_differentially_expressed	blaev_cold_up	3.56867	ath_heat_up	0.4463	0.443	0.0794	0.0794	0.177907	0.179233	no	DE
BLAEV0008556	BLAEV0017513	AT3G02550	purifying selection	purifying selection	unexpressed_in_leaves			stress_specific_differentially_expressed	blaev_cold_up	3.56867	ath_herbivory_down	0.4463	0.443	0.0794	0.0794	0.177907	0.179233	no	DE
BLAEV0008556	BLAEV0017513	AT3G02550	purifying selection	purifying selection	unexpressed_in_leaves			stress_specific_differentially_expressed	blaev_heat_up	4.13613	ath_heat_up	0.4463	0.443	0.0794	0.0794	0.177907	0.179233	no	DE
BLAEV0008556	BLAEV0017513	AT3G02550	purifying selection	purifying selection	unexpressed_in_leaves			stress_specific_differentially_expressed	blaev_heat_up	4.13613	ath_herbivory_down	0.4463	0.443	0.0794	0.0794	0.177907	0.179233	no	DE
BLAEV0008554	BLAEV0017512	AT3G02560	purifying selection	purifying selection	constitutively_expressed			constitutively_expressed			ath_cold_up	0.3666	0.3082	0.0574	0.0569	0.156574	0.18462	no	no
BLAEV0008554	BLAEV0017512	AT3G02560	purifying selection	purifying selection	constitutively_expressed			constitutively_expressed			ath_cold_up	0.3666	0.3082	0.0574	0.0569	0.156574	0.18462	no	no
BLAEV0008554	BLAEV0017512	AT3G02560	purifying selection	purifying selection	constitutively_expressed			constitutively_expressed			ath_cold_up	0.3666	0.3082	0.0574	0.0569	0.156574	0.18462	no	no
BLAEV0008550	BLAEV0017504	AT3G02600	purifying selection	purifying selection	constitutively_expressed			expressed			ath_DE_no	0.3596	0.4028	0.0358	0.0368	0.0995551	0.0913605	no	no
BLAEV0008542	BLAEV0017494	AT3G02740	purifying selection	purifying selection	constitutively_expressed			constitutively_expressed			ath_cold_down	0.4586	0.3926	0.1206	0.0758	0.262974	0.193072	no	no
BLAEV0008537	BLAEV0017490	AT3G02780	purifying selection	purifying selection	constitutively_expressed			constitutively_expressed			ath_DE_no	0.4007	0.4572	0.0419	0.0535	0.104567	0.117017	no	no
BLAEV0008535	BLAEV0017489	AT3G02800	purifying selection	purifying selection	unexpressed_in_leaves			expressed			ath_DE_no	0.2638	0.2961	0.0576	0.0539	0.218347	0.182033	no	no
BLAEV0008534	BLAEV0017488	AT3G02810	purifying selection	purifying selection	unexpressed_in_leaves			unexpressed_in_leaves			ath_DE_no	0.6591	0.6789	0.0987	0.0777	0.14975	0.11445	no	no
BLAEV0008531	BLAEV0017487	AT3G02840	purifying selection	purifying selection	stress_specific_differentially_expressed	blaev_herbivory_up	7.23863	stress_specific_differentially_expressed	blaev_cold_up	4.90216	ath_DE_no	0.4811	0.5934	0.1281	0.1651	0.266265	0.278227	DE	DE
BLAEV0008531	BLAEV0017487	AT3G02840	purifying selection	purifying selection	stress_specific_differentially_expressed	blaev_herbivory_up	7.23863	stress_specific_differentially_expressed	blaev_herbivory_up	5.05617	ath_DE_no	0.4811	0.5934	0.1281	0.1651	0.266265	0.278227	DE	DE
BLAEV0008531	BLAEV0017487	AT3G02840	purifying selection	purifying selection	stress_specific_differentially_expressed	blaev_cold_up	9.64383	stress_specific_differentially_expressed	blaev_cold_up	4.90216	ath_DE_no	0.4811	0.5934	0.1281	0.1651	0.266265	0.278227	DE	DE
BLAEV0008531	BLAEV0017487	AT3G02840	purifying selection	purifying selection	stress_specific_differentially_expressed	blaev_cold_up	9.64383	stress_specific_differentially_expressed	blaev_herbivory_up	5.05617	ath_DE_no	0.4811	0.5934	0.1281	0.1651	0.266265	0.278227	DE	DE
BLAEV0008513	BLAEV0017483	AT3G02970	purifying selection	purifying selection	unexpressed_in_leaves			unexpressed_in_leaves			ath_DE_no	0.4757	0.5166	0.1610	0.1386	0.338449	0.268293	no	no
BLAEV0008500	BLAEV0017477	AT3G03090	purifying selection	purifying selection	stress_specific_differentially_expressed	blaev_cold_up	2.17354	constitutively_expressed			ath_DE_no	0.3295	3.8171	0.0700	1.2311	0.212443	0.322522	DE	no
BLAEV0008492	BLAEV0017472	AT3G03190	purifying selection	purifying selection	stress_specific_differentially_expressed	blaev_cold_down	-3.18951	stress_specific_differentially_expressed	blaev_herbivory_up	4.72259	ath_heat_down	0.2785	0.2358	0.0963	0.1167	0.345781	0.494911	DE	DE
BLAEV0008485	BLAEV0017468	AT3G03250	purifying selection	purifying selection	constitutively_expressed			constitutively_expressed			ath_DE_no	0.2971	13.3986	0.0225	1.1714	0.0757321	0.087427	no	no
BLAEV0008475	BLAEV0017467	AT3G03300	purifying selection	purifying selection	constitutively_expressed			constitutively_expressed			ath_DE_no	0.3725	71.8007	0.1058	1.1639	0.284027	0.0162101	no	no
BLAEV0008465	BLAEV0017466	AT3G03380	purifying selection	purifying selection	constitutively_expressed			stress_specific_differentially_expressed	blaev_heat_up	1.56234	ath_DE_no	0.3815	30.1263	0.0304	1.151	0.0796855	0.0382058	no	DE
BLAEV0008465	BLAEV0017466	AT3G03380	purifying selection	purifying selection	constitutively_expressed			stress_specific_differentially_expressed	blaev_herbivory_up	1.73711	ath_DE_no	0.3815	30.1263	0.0304	1.151	0.0796855	0.0382058	no	DE
BLAEV0008440	BLAEV0017462	AT3G03550	purifying selection	purifying selection	constitutively_expressed			unexpressed_in_leaves			ath_DE_no	0.5900	0.4756	0.1479	0.1505	0.250678	0.316442	no	no
BLAEV0008436	BLAEV0017460	AT3G03600	purifying selection	purifying selection	constitutively_expressed			expressed			ath_DE_no	0.5171	0.5232	0.0169	0.0165	0.0326823	0.0315367	no	no
BLAEV0008435	BLAEV0017459	AT3G03610	purifying selection	purifying selection	constitutively_expressed			constitutively_expressed			ath_DE_no	0.3701	0.3899	0.0351	0.0283	0.0948392	0.0725827	no	no
BLAEV0008431	BLAEV0017458	AT3G03640	purifying selection	purifying selection	stress_specific_differentially_expressed	blaev_herbivory_up	1.35336	constitutively_expressed			ath_cold_up	0.3771	0.4558	0.0868	0.0731	0.230178	0.160377	DE	no
BLAEV0008426	BLAEV0017457	AT3G03650	purifying selection	purifying selection	constitutively_expressed			unexpressed_in_leaves			ath_DE_no	0.4830	0.6628	0.0849	0.09	0.175776	0.135788	no	no
BLAEV0008425	BLAEV0017455	AT3G03670	purifying selection	purifying selection	unexpressed_in_leaves			unexpressed_in_leaves			ath_DE_no	0.6656	0.7199	0.1435	0.2078	0.215595	0.288651	no	no
BLAEV0008418	BLAEV0017453	AT3G03710	purifying selection	purifying selection	constitutively_expressed			constitutively_expressed			ath_DE_no	0.3898	0.4331	0.0387	0.0425	0.0992817	0.0981298	no	no
BLAEV0008405	BLAEV0017444	AT3G03780	purifying selection	purifying selection	unexpressed_in_leaves			stress_specific_differentially_expressed	blaev_heat_down	-1.25631	ath_DE_no	0.3783	0.2487	0.0308	0.0193	0.0814169	0.0776035	no	DE
BLAEV0008071	BLAEV0017446	AT3G03860	purifying selection	purifying selection	constitutively_expressed			constitutively_expressed			ath_DE_no	0.3686	0.3557	0.0824	0.0599	0.223549	0.1684	no	no
BLAEV0008067	BLAEV0017450	AT3G03920	purifying selection	purifying selection	expressed			expressed			ath_cold_up	1.0504	0.5828	0.0719	0.0569	0.0684501	0.0976321	no	no
BLAEV0008063	BLAEV0017451	AT3G03960	purifying selection	purifying selection	constitutively_expressed			constitutively_expressed			ath_cold_up	26.2775	23.6658	1.1912	1.2319	0.0453316	0.052054	no	no
BLAEV0008096	BLAEV0017641	AT3G04460	purifying selection	purifying selection	expressed			constitutively_expressed			ath_DE_no	0.5896	0.3505	0.1768	0.0392	0.299864	0.11184	no	no
BLAEV0008107	BLAEV0017666	AT3G04620	purifying selection	purifying selection	unexpressed_in_leaves			unexpressed_in_leaves			ath_DE_no	1.1987	0.346	0.3660	0.0363	0.305331	0.104913	no	no
BLAEV0008118	BLAEV0017672	AT3G04730	purifying selection	purifying selection	constitutively_expressed			stress_specific_differentially_expressed	blaev_cold_down	-1.78188	ath_cold_down	0.6147	0.4382	0.0755	0.0964	0.122824	0.219991	no	DE
BLAEV0008119	BLAEV0017673	AT3G04740	purifying selection	purifying selection	constitutively_expressed			constitutively_expressed			ath_DE_no	0.2844	0.3463	0.0578	0.0548	0.203235	0.158244	no	no
BLAEV0008139	BLAEV0017676	AT3G04820	purifying selection	purifying selection	constitutively_expressed			expressed			ath_DE_no	0.3766	0.3094	0.0567	0.0743	0.150558	0.240142	no	no
BLAEV0008140	BLAEV0017677	AT3G04830	purifying selection	purifying selection	constitutively_expressed			constitutively_expressed			ath_DE_no	0.2208	0.2066	0.0232	0.0338	0.105072	0.163601	no	no
BLAEV0008141	BLAEV0017678	AT3G04840	purifying selection	purifying selection	constitutively_expressed			constitutively_expressed			ath_cold_up	0.7242	0.4847	0.0279	0.0226	0.0385253	0.0466268	no	no
BLAEV0008146	BLAEV0017715	AT3G04910	purifying selection	purifying selection	expressed			stress_specific_differentially_expressed	blaev_heat_down	-1.71601	ath_herbivory_down	4.1134	0.6875	1.2180	0.0718	0.296105	0.104436	no	DE
BLAEV0008147	BLAEV0017716	AT3G04920	purifying selection	purifying selection	constitutively_expressed			constitutively_expressed			ath_DE_no	0.4612	0.7309	0.0162	0.0158	0.0351258	0.0216172	no	no
BLAEV0008148	BLAEV0017717	AT3G04930	purifying selection	purifying selection	constitutively_expressed			expressed			ath_DE_no	0.5367	0.5956	0.0691	0.0795	0.12875	0.133479	no	no
BLAEV0008152	BLAEV0017719	AT3G05000	purifying selection	purifying selection	expressed			constitutively_expressed			ath_DE_no	0.2507	0.3104	0.0177	0.0176	0.0706023	0.056701	no	no
BLAEV0008155	BLAEV0017720	AT3G05020	purifying selection	purifying selection	expressed			expressed			ath_DE_no	0.4182	0.4656	0.1219	0.1335	0.291487	0.286727	no	no
BLAEV0008156	BLAEV0017724	AT3G05050	purifying selection	purifying selection	expressed			constitutively_expressed			ath_DE_no	0.5463	9.5502	0.0676	1.0649	0.123742	0.111506	no	no
BLAEV0008160	BLAEV0017725	AT3G05090	purifying selection	purifying selection	constitutively_expressed			constitutively_expressed			ath_DE_no	0.3293	0.2782	0.0511	0.0426	0.155178	0.153127	no	no
BLAEV0008164	BLAEV0017726	AT3G05100	purifying selection	purifying selection	constitutively_expressed			expressed			ath_DE_no	0.3356	0.434	0.0689	0.0891	0.205304	0.2053	no	no
BLAEV0008172	BLAEV0017727	AT3G05165	purifying selection	purifying selection	constitutively_expressed			expressed			ath_cold_down	0.5696	0.4604	0.1776	0.0792	0.311798	0.172024	no	no
BLAEV0008172	BLAEV0017727	AT3G05165	purifying selection	purifying selection	constitutively_expressed			expressed			ath_cold_down	0.5696	0.4604	0.1776	0.0792	0.311798	0.172024	no	no
BLAEV0008172	BLAEV0017727	AT3G05165	purifying selection	purifying selection	constitutively_expressed			expressed			ath_cold_down	0.5696	0.4604	0.1776	0.0792	0.311798	0.172024	no	no
BLAEV0008172	BLAEV0017727	AT3G05165	purifying selection	purifying selection	constitutively_expressed			expressed			ath_cold_down	0.5696	0.4604	0.1776	0.0792	0.311798	0.172024	no	no
BLAEV0008172	BLAEV0017727	AT3G05165	purifying selection	purifying selection	constitutively_expressed			expressed			ath_herbivory_up	0.5696	0.4604	0.1776	0.0792	0.311798	0.172024	no	no
BLAEV0008172	BLAEV0017727	AT3G05165	purifying selection	purifying selection	constitutively_expressed			expressed			ath_herbivory_up	0.5696	0.4604	0.1776	0.0792	0.311798	0.172024	no	no
BLAEV0008172	BLAEV0017727	AT3G05165	purifying selection	purifying selection	constitutively_expressed			expressed			ath_herbivory_up	0.5696	0.4604	0.1776	0.0792	0.311798	0.172024	no	no
BLAEV0008183	BLAEV0017729	AT3G05200	purifying selection	purifying selection	constitutively_expressed			unexpressed_in_leaves			ath_DE_no	0.5099	0.5184	0.0528	0.0753	0.10355	0.145255	no	no
BLAEV0008196	BLAEV0017742	AT3G05280	purifying selection	purifying selection	constitutively_expressed			constitutively_expressed			ath_DE_no	0.3321	0.4014	0.0300	0.046	0.0903342	0.114599	no	no
BLAEV0008198	BLAEV0017745	AT3G05330	purifying selection	purifying selection	expressed			unexpressed_in_leaves			ath_DE_no	2.5171	1.161	1.4974	0.3209	0.594891	0.2764	no	no
BLAEV0008214	BLAEV0017756	AT3G05410	purifying selection	purifying selection	constitutively_expressed			constitutively_expressed			ath_DE_no	32.1618	5.7129	9.4382	1.4562	0.29346	0.254897	no	no
BLAEV0008230	BLAEV0017760	AT3G05500	purifying selection	purifying selection	stress_specific_differentially_expressed	blaev_cold_up	1.21732	stress_specific_differentially_expressed	blaev_heat_up	2.40835	ath_cold_up	0.4166	0.5179	0.0474	0.057	0.113778	0.11006	DE	DE
BLAEV0008230	BLAEV0017760	AT3G05500	purifying selection	purifying selection	stress_specific_differentially_expressed	blaev_cold_up	1.21732	stress_specific_differentially_expressed	blaev_heat_up	2.40835	ath_herbivory_down	0.4166	0.5179	0.0474	0.057	0.113778	0.11006	DE	DE
BLAEV0008230	BLAEV0017760	AT3G05500	purifying selection	purifying selection	stress_specific_differentially_expressed	blaev_cold_up	1.21732	stress_specific_differentially_expressed	blaev_cold_up	2.07522	ath_cold_up	0.4166	0.5179	0.0474	0.057	0.113778	0.11006	DE	DE
BLAEV0008230	BLAEV0017760	AT3G05500	purifying selection	purifying selection	stress_specific_differentially_expressed	blaev_cold_up	1.21732	stress_specific_differentially_expressed	blaev_cold_up	2.07522	ath_herbivory_down	0.4166	0.5179	0.0474	0.057	0.113778	0.11006	DE	DE
BLAEV0008230	BLAEV0017760	AT3G05500	purifying selection	purifying selection	stress_specific_differentially_expressed	blaev_cold_up	1.21732	stress_specific_differentially_expressed	blaev_herbivory_up	2.42197	ath_cold_up	0.4166	0.5179	0.0474	0.057	0.113778	0.11006	DE	DE
BLAEV0008230	BLAEV0017760	AT3G05500	purifying selection	purifying selection	stress_specific_differentially_expressed	blaev_cold_up	1.21732	stress_specific_differentially_expressed	blaev_herbivory_up	2.42197	ath_herbivory_down	0.4166	0.5179	0.0474	0.057	0.113778	0.11006	DE	DE
BLAEV0008234	BLAEV0017762	AT3G05530	purifying selection	purifying selection	constitutively_expressed			constitutively_expressed			ath_DE_no	0.2898	7.7388	0.0011	1.1785	0.00379572	0.152285	no	no
BLAEV0008235	BLAEV0017766	AT3G05540	purifying selection	purifying selection	unexpressed_in_leaves			stress_specific_differentially_expressed	blaev_cold_down	-2.72236	ath_DE_no	0.4934	0.7654	0.0302	0.0749	0.0612079	0.0978573	no	DE
BLAEV0008236	BLAEV0017768	AT3G05545	purifying selection	purifying selection	constitutively_expressed			constitutively_expressed			ath_DE_no	0.3284	7.8384	0.0578	1.5864	0.176005	0.202388	no	no
BLAEV0008238	BLAEV0017774	AT3G05590	purifying selection	purifying selection	constitutively_expressed			constitutively_expressed			ath_cold_down	0.3100	0.2816	0.0171	0.0188	0.0551613	0.0667614	no	no
BLAEV0008238	BLAEV0017774	AT3G05590	purifying selection	purifying selection	constitutively_expressed			constitutively_expressed			ath_cold_down	0.3100	0.2816	0.0171	0.0188	0.0551613	0.0667614	no	no
BLAEV0008240	BLAEV0017775	AT3G05620	purifying selection	purifying selection	unexpressed_in_leaves			unexpressed_in_leaves			ath_DE_no	66.5562	62.132	0.6112	1.0156	0.00918322	0.0163458	no	no
BLAEV0008243	BLAEV0017777	AT3G05670	purifying selection	purifying selection	expressed			constitutively_expressed			ath_DE_no	0.3288	0.3863	0.1048	0.0888	0.318735	0.229873	no	no
BLAEV0008245	BLAEV0017778	AT3G05680	purifying selection	purifying selection	expressed			unexpressed_in_leaves			ath_DE_no	0.2858	71.6196	0.0534	1.1781	0.186844	0.0164494	no	no
BLAEV0008254	BLAEV0017781	AT3G05740	purifying selection	purifying selection	expressed			expressed			ath_DE_no	73.3276	0.3156	1.2471	0.0387	0.0170072	0.122624	no	no
BLAEV0008270	BLAEV0017788	AT3G05840	purifying selection	purifying selection	constitutively_expressed			stress_specific_differentially_expressed	blaev_herbivory_up	1.90009	ath_DE_no	0.5052	0.4474	0.0088	0.0131	0.0174188	0.0292803	no	DE
BLAEV0008276	BLAEV0017793	AT3G05880	purifying selection	purifying selection	stress_specific_differentially_expressed	blaev_cold_up	2.60666	stress_specific_differentially_expressed	blaev_heat_down	-5.80436	ath_cold_up	0.6782	0.6522	0.0628	0.1354	0.0925981	0.207605	DE	DE
BLAEV0008276	BLAEV0017793	AT3G05880	purifying selection	purifying selection	stress_specific_differentially_expressed	blaev_cold_up	2.60666	stress_specific_differentially_expressed	blaev_heat_down	-5.80436	ath_herbivory_down	0.6782	0.6522	0.0628	0.1354	0.0925981	0.207605	DE	DE
BLAEV0008281	BLAEV0017796	AT3G05910	purifying selection	purifying selection	constitutively_expressed			stress_specific_differentially_expressed	blaev_heat_down	-2.67986	ath_DE_no	0.5272	8.9216	0.0366	1.6084	0.0694234	0.180282	no	DE
BLAEV0008284	BLAEV0017800	AT3G05950	purifying selection	purifying selection	unexpressed_in_leaves			unexpressed_in_leaves			ath_DE_no	62.9650	61.8891	0.9496	0.4491	0.0150814	0.00725653	no	no
BLAEV0008347	BLAEV0017836	AT3G06420	purifying selection	purifying selection	expressed			expressed			ath_DE_no	0.8924	0.8532	0.0325	0.0356	0.0364186	0.0417253	no	no
BLAEV0008359	BLAEV0017839	AT3G06483	purifying selection	purifying selection	constitutively_expressed			constitutively_expressed			ath_DE_no	0.4479	0.4759	0.0253	0.022	0.0564858	0.0462282	no	no
BLAEV0008362	BLAEV0017840	AT3G06490	purifying selection	purifying selection	unexpressed_in_leaves			stress_specific_differentially_expressed	blaev_drought_up	4.48925	ath_DE_no	0.6623	0.719	0.0427	0.1139	0.0644723	0.158414	no	DE
BLAEV0008387	BLAEV0017854	AT3G06670	purifying selection	purifying selection	constitutively_expressed			constitutively_expressed			ath_DE_no	0.3012	0.2436	0.0348	0.0381	0.115538	0.156404	no	no
BLAEV0008388	BLAEV0017855	AT3G06680	purifying selection	purifying selection	constitutively_expressed			constitutively_expressed			ath_DE_no	1.0153	0.8583	0.0555	0.0432	0.0546636	0.0503321	no	no
BLAEV0008391	BLAEV0017864	AT3G06740	purifying selection	purifying selection	expressed			expressed			ath_DE_no	1.1229	67.9256	0.2164	1.0227	0.192715	0.0150562	no	no
BLAEV0026809	BLAEV0017883	AT3G07050	purifying selection	purifying selection	constitutively_expressed			expressed			ath_cold_up	0.4516	0.4847	0.0457	0.0456	0.101196	0.0940788	no	no
BLAEV0026801	BLAEV0017885	AT3G07100	purifying selection	purifying selection	unexpressed_in_leaves			expressed			ath_DE_no	62.6133	69.9558	1.0719	1.2686	0.0171194	0.0181343	no	no
BLAEV0026788	BLAEV0017894	AT3G07170	purifying selection	purifying selection	constitutively_expressed			constitutively_expressed			ath_DE_no	0.2858	0.3332	0.0359	0.0775	0.125612	0.232593	no	no
BLAEV0026773	BLAEV0017900	AT3G07270	purifying selection	purifying selection	constitutively_expressed			constitutively_expressed			ath_DE_no	0.3854	0.4713	0.0624	0.0749	0.16191	0.158922	no	no
BLAEV0026767	BLAEV0017908	AT3G07310	purifying selection	purifying selection	constitutively_expressed			stress_specific_differentially_expressed	blaev_cold_down	-2.68031	ath_DE_no	0.3867	0.538	0.0557	0.0511	0.144039	0.0949814	no	DE
BLAEV0026764	BLAEV0017915	AT3G07320	purifying selection	purifying selection	stress_specific_differentially_expressed	blaev_heat_down	-5.77918	expressed			ath_herbivory_down	0.5749	0.5891	0.0469	0.0562	0.0815794	0.0953998	DE	no
BLAEV0026756	BLAEV0017916	AT3G07330	purifying selection	purifying selection	constitutively_expressed			constitutively_expressed			ath_DE_no	0.3634	0.4231	0.0297	0.0319	0.0817281	0.0753959	no	no
BLAEV0026726	BLAEV0017924	AT3G07565	purifying selection	purifying selection	expressed			constitutively_expressed			ath_DE_no	0.5670	0.4664	0.0718	0.039	0.126631	0.0836192	no	no
BLAEV0026721	BLAEV0017925	AT3G07600	purifying selection	purifying selection	unexpressed_in_leaves			unexpressed_in_leaves			ath_DE_no	0.6553	0.8173	0.2406	0.136	0.36716	0.166402	no	no
BLAEV0026718	BLAEV0017926	AT3G07630	purifying selection	purifying selection	expressed			constitutively_expressed			ath_DE_no	0.4641	0.4765	0.0503	0.0412	0.108382	0.0864638	no	no
BLAEV0026717	BLAEV0017928	AT3G07650	purifying selection	purifying selection	constitutively_expressed			constitutively_expressed			ath_DE_no	0.4395	0.7448	0.0547	0.1218	0.12446	0.163534	no	no
BLAEV0026716	BLAEV0017929	AT3G07660	purifying selection	purifying selection	constitutively_expressed			constitutively_expressed			ath_DE_no	0.3032	0.2628	0.0850	0.0925	0.280343	0.351979	no	no
BLAEV0026688	BLAEV0017937	AT3G07680	purifying selection	purifying selection	constitutively_expressed			constitutively_expressed			ath_DE_no	0.3184	0.3552	0.0255	0.0197	0.0800879	0.0554617	no	no
BLAEV0026691	BLAEV0017948	AT3G07740	purifying selection	purifying selection	expressed			expressed			ath_cold_down	74.5551	0.4181	1.2578	0.1107	0.0168707	0.264769	no	no
BLAEV0026695	BLAEV0017951	AT3G07770	purifying selection	purifying selection	stress_specific_differentially_expressed	blaev_heat_up	1.58671	stress_specific_differentially_expressed	blaev_heat_up	2.31566	ath_DE_no	0.5551	0.5238	0.0556	0.0453	0.100162	0.0864834	DE	DE
BLAEV0026673	BLAEV0018033	AT3G07950	purifying selection	neutral divergence	constitutively_expressed			constitutively_expressed			ath_DE_no	0.2424	1.6323	0.0631	1.6668	0.260314	1.02114	no	no
BLAEV0026672	BLAEV0018042	AT3G07960	purifying selection	purifying selection	unexpressed_in_leaves			unexpressed_in_leaves			ath_DE_no	0.8283	0.5538	0.3962	0.0282	0.478329	0.0509209	no	no
BLAEV0026660	BLAEV0018046	AT3G07970	purifying selection	purifying selection	unexpressed_in_leaves			expressed			ath_DE_no	0.4007	0.3089	0.0842	0.0848	0.210132	0.274522	no	no
BLAEV0026659	BLAEV0018047	AT3G07980	purifying selection	purifying selection	constitutively_expressed			unexpressed_in_leaves			ath_DE_no	0.3392	0.3286	0.0655	0.0832	0.193101	0.253195	no	no
BLAEV0026657	BLAEV0018049	AT3G08010	purifying selection	purifying selection	unexpressed_in_leaves			constitutively_expressed			ath_DE_no	12.7846	0.5941	1.5541	0.0434	0.12156	0.0730517	no	no
BLAEV0026651	BLAEV0018057	AT3G08030	purifying selection	purifying selection	stress_specific_differentially_expressed	blaev_drought_down	-3.75966	expressed			ath_herbivory_down	0.5141	0.5469	0.0654	0.0704	0.127213	0.128726	DE	no
BLAEV0026651	BLAEV0018057	AT3G08030	purifying selection	purifying selection	stress_specific_differentially_expressed	blaev_heat_down	-2.72085	expressed			ath_herbivory_down	0.5141	0.5469	0.0654	0.0704	0.127213	0.128726	DE	no
BLAEV0026650	BLAEV0018058	AT3G08040	purifying selection	purifying selection	unexpressed_in_leaves			unexpressed_in_leaves			ath_DE_no	0.5652	0.4605	0.0745	0.08	0.131812	0.173724	no	no
BLAEV0026649	BLAEV0018060	AT3G08500	purifying selection	purifying selection	expressed			unexpressed_in_leaves			ath_DE_no	0.3767	0.6229	0.0854	0.1722	0.226706	0.276449	no	no
BLAEV0026644	BLAEV0018067	AT3G08530	purifying selection	purifying selection	constitutively_expressed			constitutively_expressed			ath_DE_no	0.3128	0.3118	0.0127	0.0377	0.040601	0.120911	no	no
BLAEV0026643	BLAEV0018069	AT3G08550	purifying selection	purifying selection	constitutively_expressed			expressed			ath_DE_no	0.3566	0.3332	0.0316	0.0446	0.0886147	0.133854	no	no
BLAEV0026636	BLAEV0018072	AT3G08610	purifying selection	purifying selection	constitutively_expressed			constitutively_expressed			ath_DE_no	0.4097	0.2678	0.0144	0.0294	0.0351477	0.109783	no	no
BLAEV0026632	BLAEV0018073	AT3G08650	purifying selection	purifying selection	constitutively_expressed			expressed			ath_DE_no	0.2901	0.3069	0.0562	0.036	0.193726	0.117302	no	no
BLAEV0026628	BLAEV0018078	AT3G08670	purifying selection	purifying selection	expressed			expressed			ath_DE_no	0.6648	0.3573	0.1349	0.0722	0.202918	0.202071	no	no
BLAEV0026626	BLAEV0018082	AT3G08700	purifying selection	purifying selection	constitutively_expressed			constitutively_expressed			ath_DE_no	0.5624	0.7284	0.0985	0.0985	0.175142	0.135228	no	no
BLAEV0026623	BLAEV0018083	AT3G08710	purifying selection	purifying selection	constitutively_expressed			unexpressed_in_leaves			ath_DE_no	0.3829	0.49	0.0706	0.0588	0.184382	0.12	no	no
BLAEV0026618	BLAEV0018085	AT3G08760	purifying selection	purifying selection	constitutively_expressed			stress_specific_differentially_expressed	blaev_herbivory_up	1.58566	ath_DE_no	0.5476	0.742	0.0518	0.0389	0.0945946	0.0524259	no	DE
BLAEV0026616	BLAEV0018087	AT3G08790	purifying selection	purifying selection	unexpressed_in_leaves			unexpressed_in_leaves			ath_DE_no	0.4481	0.4245	0.0874	0.0984	0.195046	0.231802	no	no
BLAEV0026608	BLAEV0018090	AT3G08850	purifying selection	purifying selection	constitutively_expressed			constitutively_expressed			ath_DE_no	0.3058	0.2439	0.0167	0.0435	0.0546109	0.178352	no	no
BLAEV0026605	BLAEV0018091	AT3G08880	purifying selection	purifying selection	constitutively_expressed			expressed			ath_DE_no	0.6001	10.8759	0.1069	1.772	0.178137	0.162929	no	no
BLAEV0026597	BLAEV0018097	AT3G08930	purifying selection	purifying selection	stress_specific_differentially_expressed	blaev_heat_down	-4.15258	expressed			ath_DE_no	0.2432	0.3048	0.0121	0.0426	0.0497533	0.139764	DE	no
BLAEV0026592	BLAEV0018100	AT3G08980	purifying selection	purifying selection	unexpressed_in_leaves			expressed			ath_DE_no	0.5087	0.2283	0.2956	0.0836	0.581089	0.366185	no	no
BLAEV0026588	BLAEV0018102	AT3G09010	purifying selection	purifying selection	unexpressed_in_leaves			constitutively_expressed			ath_DE_no	0.4111	0.3554	0.0670	0.0616	0.162977	0.173326	no	no
BLAEV0026579	BLAEV0018109	AT3G09090	purifying selection	purifying selection	constitutively_expressed			constitutively_expressed			ath_DE_no	0.3540	0.4308	0.0628	0.057	0.177401	0.132312	no	no
BLAEV0026578	BLAEV0018111	AT3G09100	purifying selection	purifying selection	constitutively_expressed			constitutively_expressed			ath_DE_no	0.4124	0.3667	0.0279	0.0195	0.0676528	0.053177	no	no
BLAEV0026574	BLAEV0018114	AT3G09200	purifying selection	purifying selection	constitutively_expressed			constitutively_expressed			ath_DE_no	0.4733	0.5873	0.0185	0.022	0.0390873	0.0374596	no	no
BLAEV0026571	BLAEV0018116	AT3G09240	purifying selection	purifying selection	expressed			unexpressed_in_leaves			ath_DE_no	0.4045	0.3634	0.0710	0.0533	0.175525	0.14667	no	no
BLAEV0026564	BLAEV0018124	AT3G09260	purifying selection	purifying selection	stress_specific_differentially_expressed	blaev_heat_down	-5.01297	expressed			ath_cold_down	0.7268	0.6491	0.0796	0.0636	0.109521	0.0979818	DE	no
BLAEV0026564	BLAEV0018124	AT3G09260	purifying selection	purifying selection	stress_specific_differentially_expressed	blaev_heat_down	-5.01297	expressed			ath_herbivory_up	0.7268	0.6491	0.0796	0.0636	0.109521	0.0979818	DE	no
BLAEV0026558	BLAEV0018129	AT3G09350	purifying selection	purifying selection	constitutively_expressed			expressed			ath_cold_up	0.3680	0.477	0.0313	0.0771	0.0850543	0.161635	no	no
BLAEV0026558	BLAEV0018129	AT3G09350	purifying selection	purifying selection	constitutively_expressed			expressed			ath_heat_up	0.3680	0.477	0.0313	0.0771	0.0850543	0.161635	no	no
BLAEV0026557	BLAEV0018130	AT3G09370	purifying selection	purifying selection	constitutively_expressed			expressed			ath_cold_down	0.2755	0.4563	0.1120	0.2369	0.406534	0.519176	no	no
BLAEV0026556	BLAEV0018131	AT3G09390	purifying selection	purifying selection	stress_specific_differentially_expressed	blaev_heat_up	1.48101	constitutively_expressed			ath_DE_no	0.3859	0.3197	0.0291	0.0508	0.0754081	0.158899	DE	no
BLAEV0026555	BLAEV0018138	AT3G09440	purifying selection	purifying selection	stress_specific_differentially_expressed	blaev_cold_up	2.875	stress_specific_differentially_expressed	blaev_cold_up	3.60576	ath_cold_up	0.4949	0.6815	0.0199	0.0195	0.0402101	0.0286134	DE	DE
BLAEV0026555	BLAEV0018138	AT3G09440	purifying selection	purifying selection	stress_specific_differentially_expressed	blaev_cold_up	2.875	stress_specific_differentially_expressed	blaev_cold_up	3.60576	ath_cold_up	0.4949	0.6815	0.0199	0.0195	0.0402101	0.0286134	DE	DE
BLAEV0026555	BLAEV0018138	AT3G09440	purifying selection	purifying selection	stress_specific_differentially_expressed	blaev_cold_up	2.875	stress_specific_differentially_expressed	blaev_cold_up	3.60576	ath_cold_up	0.4949	0.6815	0.0199	0.0195	0.0402101	0.0286134	DE	DE
BLAEV0026555	BLAEV0018138	AT3G09440	purifying selection	purifying selection	stress_specific_differentially_expressed	blaev_cold_up	2.875	stress_specific_differentially_expressed	blaev_cold_up	3.60576	ath_cold_up	0.4949	0.6815	0.0199	0.0195	0.0402101	0.0286134	DE	DE
BLAEV0026553	BLAEV0018139	AT3G09470	purifying selection	purifying selection	constitutively_expressed			constitutively_expressed			ath_cold_down	55.0804	0.2906	1.2084	0.0575	0.0219388	0.197866	no	no
BLAEV0026544	BLAEV0018144	AT3G09530	purifying selection	purifying selection	unexpressed_in_leaves			constitutively_expressed			ath_DE_no	0.7882	67.9905	0.2041	1.1757	0.258944	0.0172921	no	no
BLAEV0026536	BLAEV0018147	AT3G09630	purifying selection	purifying selection	constitutively_expressed			constitutively_expressed			ath_cold_up	0.5621	2.0585	0.0201	0.5026	0.0357588	0.244158	no	no
BLAEV0026530	BLAEV0018156	AT3G09680	purifying selection	purifying selection	stress_specific_differentially_expressed	blaev_heat_down	-1.80077	constitutively_expressed			ath_DE_no	0.4342	0.4137	0.0272	0.028	0.0626439	0.0676819	DE	no
BLAEV0026529	BLAEV0018159	AT3G09690	purifying selection	purifying selection	expressed			expressed			ath_DE_no	0.3435	69.376	0.0895	1.2926	0.260553	0.0186318	no	no
BLAEV0026526	BLAEV0018160	AT3G09720	purifying selection	purifying selection	stress_specific_differentially_expressed	blaev_cold_down	-2.90226	stress_specific_differentially_expressed	blaev_herbivory_down	-1.94591	ath_DE_no	1.3469	0.365	0.4703	0.0417	0.349172	0.114247	DE	DE
BLAEV0026515	BLAEV0018161	AT3G09770	purifying selection	purifying selection	constitutively_expressed			expressed			ath_DE_no	0.5874	0.7253	0.0829	0.0973	0.14113	0.134151	no	no
BLAEV0026513	BLAEV0018165	AT3G09800	purifying selection	purifying selection	constitutively_expressed			expressed			ath_DE_no	0.1904	0.1895	0.0362	0.0389	0.190126	0.205277	no	no
BLAEV0026512	BLAEV0018167	AT3G09820	purifying selection	purifying selection	expressed			constitutively_expressed			ath_cold_down	54.5708	0.246	1.1208	0.015	0.0205385	0.0609756	no	no
BLAEV0026501	BLAEV0018170	AT3G09880	purifying selection	purifying selection	constitutively_expressed			constitutively_expressed			ath_DE_no	0.3407	0.4115	0.0351	0.0431	0.103023	0.104739	no	no
BLAEV0026500	BLAEV0018172	AT3G09900	purifying selection	purifying selection	unexpressed_in_leaves			constitutively_expressed			ath_DE_no	0.4957	72.6	0.1021	0.5078	0.205971	0.00699449	no	no
BLAEV0026486	BLAEV0018176	AT3G09940	purifying selection	purifying selection	expressed			expressed			ath_DE_no	0.5841	0.6902	0.2731	0.1602	0.467557	0.232107	no	no
BLAEV0027276	BLAEV0018181	AT3G10050	purifying selection	purifying selection	constitutively_expressed			stress_specific_differentially_expressed	blaev_heat_down	-3.1871	ath_cold_up	0.4036	0.4743	0.0567	0.064	0.140486	0.134936	no	DE
BLAEV0027284	BLAEV0018192	AT3G10190	purifying selection	purifying selection	expressed			unexpressed_in_leaves			ath_DE_no	1.0693	1.0109	0.1866	0.0936	0.174507	0.0925908	no	no
BLAEV0027287	BLAEV0018193	AT3G10210	purifying selection	purifying selection	constitutively_expressed			expressed			ath_DE_no	0.3836	0.9195	0.0421	0.1116	0.10975	0.12137	no	no
BLAEV0027289	BLAEV0018194	AT3G10220	purifying selection	purifying selection	expressed			constitutively_expressed			ath_DE_no	0.2856	0.2932	0.0298	0.0453	0.104342	0.154502	no	no
BLAEV0027290	BLAEV0018195	AT3G10250	purifying selection	purifying selection	constitutively_expressed			constitutively_expressed			ath_DE_no	66.6058	14.3245	1.1393	0.9962	0.0171051	0.0695452	no	no
BLAEV0027301	BLAEV0018202	AT3G10310	purifying selection	purifying selection	expressed			expressed			ath_DE_no	0.3974	0.365	0.0802	0.0731	0.201812	0.200274	no	no
BLAEV0027302	BLAEV0018203	AT3G10320	purifying selection	purifying selection	unexpressed_in_leaves			stress_specific_differentially_expressed	blaev_drought_up	5.27513	ath_cold_down	0.3110	0.3355	0.0935	0.1	0.300643	0.298063	no	DE
BLAEV0027314	BLAEV0018229	AT3G10470	purifying selection	purifying selection	unexpressed_in_leaves			unexpressed_in_leaves			ath_DE_no	0.4414	0.8483	0.0550	0.3059	0.124604	0.360604	no	no
BLAEV0027318	BLAEV0018230	AT3G10490	purifying selection	purifying selection	constitutively_expressed			constitutively_expressed			ath_DE_no	74.2058	0.4021	0.5580	0.0771	0.00751963	0.191743	no	no
BLAEV0027320	BLAEV0018233	AT3G10530	purifying selection	purifying selection	stress_specific_differentially_expressed	blaev_herbivory_down	-3.0283	stress_specific_differentially_expressed	blaev_herbivory_down	-2.52401	ath_cold_up	0.4075	0.4154	0.0348	0.0436	0.0853988	0.104959	DE	DE
BLAEV0027259	BLAEV0018257	AT3G10760	purifying selection	purifying selection	constitutively_expressed			expressed			ath_DE_no	0.8648	0.8407	0.0247	0.0487	0.0285615	0.0579279	no	no
BLAEV0027258	BLAEV0018259	AT3G10770	purifying selection	purifying selection	constitutively_expressed			constitutively_expressed			ath_DE_no	0.4983	0.4686	0.0627	0.0622	0.125828	0.132736	no	no
BLAEV0027252	BLAEV0018262	AT3G10860	purifying selection	purifying selection	constitutively_expressed			constitutively_expressed			ath_DE_no	0.5984	0.6827	0.0448	0.0333	0.0748663	0.0487769	no	no
BLAEV0027245	BLAEV0018263	AT3G10915	purifying selection	purifying selection	stress_specific_differentially_expressed	blaev_cold_up	1.50955	unexpressed_in_leaves			ath_DE_no	0.3471	0.3545	0.0597	0.0761	0.171997	0.214669	DE	no
BLAEV0027244	BLAEV0018267	AT3G10920	purifying selection	purifying selection	constitutively_expressed			constitutively_expressed			ath_DE_no	0.4137	0.44	0.0347	0.0446	0.0838772	0.101364	no	no
BLAEV0027237	BLAEV0018274	AT3G10960	purifying selection	purifying selection	unexpressed_in_leaves			expressed			ath_DE_no	0.4681	0.4908	0.0639	0.0571	0.136509	0.116341	no	no
BLAEV0027228	BLAEV0018277	AT3G10985	purifying selection	purifying selection	stress_specific_differentially_expressed	blaev_herbivory_up	4.63878	expressed			ath_cold_down	0.5934	0.7826	0.0637	0.0806	0.107347	0.10299	DE	no
BLAEV0027212	BLAEV0018298	AT3G11170	purifying selection	purifying selection	stress_specific_differentially_expressed	blaev_herbivory_up	1.40616	unexpressed_in_leaves			ath_cold_up	0.3471	0.48	0.0465	0.1089	0.133967	0.226875	DE	no
BLAEV0027204	BLAEV0018299	AT3G11180	purifying selection	purifying selection	unexpressed_in_leaves			constitutively_expressed			ath_DE_no	64.9502	74.8722	0.7037	1.2017	0.0108345	0.01605	no	no
BLAEV0027199	BLAEV0018300	AT3G11230	purifying selection	purifying selection	constitutively_expressed			constitutively_expressed			ath_DE_no	0.5998	1.606	0.1700	0.2776	0.283428	0.172852	no	no
BLAEV0027188	BLAEV0018303	AT3G11320	purifying selection	purifying selection	constitutively_expressed			expressed			ath_DE_no	0.3879	0.3537	0.0125	0.0126	0.0322248	0.0356234	no	no
BLAEV0027187	BLAEV0018307	AT3G11330	purifying selection	purifying selection	constitutively_expressed			unexpressed_in_leaves			ath_DE_no	0.4683	0.6047	0.0595	0.0895	0.127055	0.148007	no	no
BLAEV0027157	BLAEV0018316	AT3G11400	purifying selection	purifying selection	constitutively_expressed			constitutively_expressed			ath_DE_no	0.3952	0.5798	0.0418	0.0273	0.105769	0.0470852	no	no
BLAEV0027168	BLAEV0018319	AT3G11420	purifying selection	purifying selection	unexpressed_in_leaves			constitutively_expressed			ath_cold_up	0.5109	0.5124	0.0934	0.07	0.182815	0.136612	no	no
BLAEV0027166	BLAEV0018321	AT3G11430	purifying selection	purifying selection	unexpressed_in_leaves			unexpressed_in_leaves			ath_DE_no	0.4381	0.5757	0.0507	0.0512	0.115727	0.0889352	no	no
BLAEV0027159	BLAEV0018325	AT3G11470	purifying selection	purifying selection	constitutively_expressed			expressed			ath_DE_no	0.3811	0.3442	0.0741	0.1016	0.194437	0.295177	no	no
BLAEV0027158	BLAEV0018329	AT3G11480	purifying selection	purifying selection	stress_specific_differentially_expressed	blaev_herbivory_up	9.18439	expressed			ath_DE_no	0.3481	0.4026	0.0757	0.1027	0.217466	0.255092	DE	no
BLAEV0027155	BLAEV0018330	AT3G11490	purifying selection	purifying selection	expressed			expressed			ath_DE_no	0.4216	0.3848	0.0521	0.1016	0.123577	0.264033	no	no
BLAEV0027152	BLAEV0018334	AT3G11520	purifying selection	purifying selection	unexpressed_in_leaves			constitutively_expressed			ath_DE_no	0.4742	0.5517	0.1139	0.103	0.240194	0.186696	no	no
BLAEV0027147	BLAEV0018335	AT3G11530	purifying selection	purifying selection	constitutively_expressed			stress_specific_differentially_expressed	blaev_heat_up	1.59331	ath_DE_no	0.4081	0.5026	0.0161	0.0124	0.0394511	0.0246717	no	DE
BLAEV0027143	BLAEV0018337	AT3G11540	purifying selection	purifying selection	expressed			unexpressed_in_leaves			ath_DE_no	66.1763	20.7773	1.2740	1.0812	0.0192516	0.0520376	no	no
BLAEV0027142	BLAEV0018343	AT3G11590	purifying selection	purifying selection	unexpressed_in_leaves			constitutively_expressed			ath_DE_no	0.3994	0.4232	0.0544	0.0499	0.136204	0.117911	no	no
BLAEV0027130	BLAEV0018345	AT3G11630	purifying selection	purifying selection	constitutively_expressed			constitutively_expressed			ath_cold_up	0.3060	0.3564	0.0167	0.0214	0.0545752	0.0600449	no	no
BLAEV0027130	BLAEV0018345	AT3G11630	purifying selection	purifying selection	constitutively_expressed			constitutively_expressed			ath_herbivory_down	0.3060	0.3564	0.0167	0.0214	0.0545752	0.0600449	no	no
BLAEV0027078	BLAEV0022633	AT3G12050	purifying selection	purifying selection	expressed			expressed			ath_heat_up	0.4155	72.8831	0.0378	1.2323	0.0909747	0.0169079	no	no
BLAEV0027074	BLAEV0022619	AT3G12120	purifying selection	purifying selection	constitutively_expressed			expressed			ath_cold_down	0.5453	0.5825	0.0433	0.061	0.0794058	0.104721	no	no
BLAEV0027074	BLAEV0022619	AT3G12120	purifying selection	purifying selection	constitutively_expressed			expressed			ath_cold_down	0.5453	0.5825	0.0433	0.061	0.0794058	0.104721	no	no
BLAEV0027074	BLAEV0022619	AT3G12120	purifying selection	purifying selection	constitutively_expressed			expressed			ath_herbivory_down	0.5453	0.5825	0.0433	0.061	0.0794058	0.104721	no	no
BLAEV0027074	BLAEV0022619	AT3G12120	purifying selection	purifying selection	constitutively_expressed			expressed			ath_herbivory_down	0.5453	0.5825	0.0433	0.061	0.0794058	0.104721	no	no
BLAEV0027073	BLAEV0022617	AT3G12130	purifying selection	purifying selection	constitutively_expressed			constitutively_expressed			ath_DE_no	0.5227	20.3618	0.1533	1.0716	0.293285	0.052628	no	no
BLAEV0027072	BLAEV0022616	AT3G12140	purifying selection	purifying selection	constitutively_expressed			constitutively_expressed			ath_DE_no	0.3196	0.2876	0.0705	0.0611	0.220588	0.212448	no	no
BLAEV0027069	BLAEV0022615	AT3G12160	purifying selection	purifying selection	unexpressed_in_leaves			unexpressed_in_leaves			ath_DE_no	0.5359	0.5437	0.0126	0.0507	0.0235118	0.09325	no	no
BLAEV0027067	BLAEV0022614	AT3G12170	purifying selection	purifying selection	expressed			expressed			ath_DE_no	5.6897	0.4258	1.3272	0.0577	0.233264	0.13551	no	no
BLAEV0027062	BLAEV0022605	AT3G12200	purifying selection	purifying selection	stress_specific_differentially_expressed	blaev_cold_up	1.30308	expressed			ath_DE_no	0.4433	0.4548	0.1083	0.1469	0.244304	0.322999	DE	no
BLAEV0027059	BLAEV0022603	AT3G12250	purifying selection	purifying selection	constitutively_expressed			constitutively_expressed			ath_DE_no	0.3374	0.3281	0.0124	0.0173	0.0367516	0.0527278	no	no
BLAEV0027050	BLAEV0022602	AT3G12260	purifying selection	purifying selection	constitutively_expressed			constitutively_expressed			ath_DE_no	0.3864	0.3394	0.0165	0.0413	0.0427019	0.121685	no	no
BLAEV0027048	BLAEV0022600	AT3G12280	purifying selection	purifying selection	constitutively_expressed			expressed			ath_cold_up	0.3135	0.3099	0.0546	0.0475	0.174163	0.153275	no	no
BLAEV0027045	BLAEV0022596	AT3G12360	purifying selection	purifying selection	stress_specific_differentially_expressed	blaev_herbivory_up	1.72525	constitutively_expressed			ath_DE_no	0.3366	0.394	0.0189	0.0253	0.0561497	0.0642132	DE	no
BLAEV0027042	BLAEV0022593	AT3G12390	purifying selection	purifying selection	constitutively_expressed			unexpressed_in_leaves			ath_DE_no	0.4600	0.4751	0.0350	0.0786	0.076087	0.165439	no	no
BLAEV0027040	BLAEV0022592	AT3G12400	purifying selection	purifying selection	constitutively_expressed			constitutively_expressed			ath_DE_no	0.5507	0.5205	0.0512	0.0486	0.0929726	0.0933718	no	no
BLAEV0027023	BLAEV0022591	AT3G12560	purifying selection	purifying selection	constitutively_expressed			expressed			ath_DE_no	0.3576	0.345	0.0741	0.1053	0.207215	0.305217	no	no
BLAEV0027019	BLAEV0022585	AT3G12590	purifying selection	purifying selection	constitutively_expressed			expressed			ath_DE_no	0.2855	0.2894	0.0427	0.0303	0.149562	0.104699	no	no
BLAEV0027016	BLAEV0022584	AT3G12600	purifying selection	purifying selection	expressed			expressed			ath_DE_no	0.3855	67.807	0.0845	1.1405	0.219196	0.0168198	no	no
BLAEV0007912	BLAEV0018455	AT3G13530	purifying selection	purifying selection	expressed			constitutively_expressed			ath_DE_no	0.3226	0.2679	0.0534	0.0331	0.16553	0.123554	no	no
BLAEV0007909	BLAEV0018465	AT3G13580	purifying selection	purifying selection	expressed			constitutively_expressed			ath_DE_no	0.4130	0.3429	0.0096	0.0091	0.0232446	0.0265383	no	no
BLAEV0007908	BLAEV0018468	AT3G13600	purifying selection	purifying selection	stress_specific_differentially_expressed	blaev_cold_up	8.5426	unexpressed_in_leaves			ath_DE_no	0.3910	0.4569	0.0499	0.0538	0.127621	0.11775	DE	no
BLAEV0007907	BLAEV0018469	AT3G13610	purifying selection	purifying selection	unexpressed_in_leaves			unexpressed_in_leaves			ath_DE_no	0.5225	0.535	0.0379	0.0512	0.0725359	0.0957009	no	no
BLAEV0007900	BLAEV0018472	AT3G13670	purifying selection	purifying selection	constitutively_expressed			constitutively_expressed			ath_DE_no	0.3160	0.3391	0.0322	0.0241	0.101899	0.0710705	no	no
BLAEV0007897	BLAEV0018490	AT3G13690	purifying selection	purifying selection	expressed			stress_specific_differentially_expressed	blaev_heat_down	-2.16422	ath_DE_no	0.2577	0.2944	0.0317	0.0423	0.123011	0.143682	no	DE
BLAEV0007885	BLAEV0018493	AT3G13772	purifying selection	purifying selection	constitutively_expressed			constitutively_expressed			ath_DE_no	0.2552	0.282	0.0082	0.0138	0.0321317	0.0489362	no	no
BLAEV0007879	BLAEV0018494	AT3G13790	purifying selection	purifying selection	unexpressed_in_leaves			expressed			ath_heat_up	0.7193	0.4172	0.1493	0.0406	0.207563	0.0973154	no	no
BLAEV0007875	BLAEV0018497	AT3G13850	purifying selection	purifying selection	unexpressed_in_leaves			unexpressed_in_leaves			ath_DE_no	0.6600	0.3907	0.0955	0.0728	0.144697	0.186332	no	no
BLAEV0007874	BLAEV0018499	AT3G13870	purifying selection	purifying selection	constitutively_expressed			constitutively_expressed			ath_DE_no	0.2889	0.4248	0.0530	0.0947	0.183454	0.222928	no	no
BLAEV0007873	BLAEV0018503	AT3G13882	purifying selection	purifying selection	constitutively_expressed			constitutively_expressed			ath_DE_no	1.1197	1.9334	0.4343	0.4733	0.387872	0.244802	no	no
BLAEV0007872	BLAEV0018504	AT3G13890	purifying selection	neutral divergence	unexpressed_in_leaves			unexpressed_in_leaves			ath_DE_no	0.2738	1.8457	0.1412	1.8469	0.515705	1.00065	no	no
BLAEV0007871	BLAEV0018505	AT3G13898	purifying selection	purifying selection	unexpressed_in_leaves			unexpressed_in_leaves			ath_DE_no	0.7801	0.7003	0.3150	0.3042	0.403794	0.434385	no	no
BLAEV0007868	BLAEV0018511	AT3G13930	purifying selection	purifying selection	constitutively_expressed			expressed			ath_cold_up	63.4804	0.256	1.1979	0.045	0.0188704	0.175781	no	no
BLAEV0007855	BLAEV0018514	AT3G13960	purifying selection	purifying selection	expressed			unexpressed_in_leaves			ath_DE_no	0.3260	0.3443	0.0414	0.0792	0.126994	0.230032	no	no
BLAEV0007845	BLAEV0018519	AT3G13980	purifying selection	purifying selection	unexpressed_in_leaves			unexpressed_in_leaves			ath_DE_no	0.8045	0.9205	0.1369	0.1714	0.170168	0.186203	no	no
BLAEV0007843	BLAEV0018523	AT3G13990	purifying selection	purifying selection	constitutively_expressed			stress_specific_differentially_expressed	blaev_cold_up	1.29554	ath_cold_up	0.3227	0.2994	0.1038	0.1044	0.321661	0.348697	no	DE
BLAEV0007839	BLAEV0018525	AT3G14010	purifying selection	purifying selection	constitutively_expressed			constitutively_expressed			ath_DE_no	0.3528	0.3654	0.1632	0.1839	0.462585	0.503284	no	no
BLAEV0007836	BLAEV0018528	AT3G14050	purifying selection	purifying selection	stress_specific_differentially_expressed	blaev_cold_up	3.4981	stress_specific_differentially_expressed	blaev_cold_up	4.20443	ath_cold_down	0.4320	0.3908	0.0637	0.0543	0.147454	0.138946	DE	DE
BLAEV0007836	BLAEV0018528	AT3G14050	purifying selection	purifying selection	stress_specific_differentially_expressed	blaev_herbivory_up	3.43597	stress_specific_differentially_expressed	blaev_cold_up	4.20443	ath_cold_down	0.4320	0.3908	0.0637	0.0543	0.147454	0.138946	DE	DE
BLAEV0007832	BLAEV0018529	AT3G14075	purifying selection	purifying selection	stress_specific_differentially_expressed	blaev_herbivory_up	2.80224	constitutively_expressed			ath_DE_no	55.9558	0.3295	1.2650	0.0584	0.0226071	0.177238	DE	no
BLAEV0007831	BLAEV0018533	AT3G14090	purifying selection	purifying selection	constitutively_expressed			expressed			ath_DE_no	0.5298	0.523	0.0536	0.0387	0.10117	0.0739962	no	no
BLAEV0007830	BLAEV0018535	AT3G14100	purifying selection	purifying selection	constitutively_expressed			constitutively_expressed			ath_cold_down	0.2990	0.2552	0.0259	0.0271	0.0866221	0.106191	no	no
BLAEV0007829	BLAEV0018536	AT3G14110	purifying selection	purifying selection	constitutively_expressed			stress_specific_differentially_expressed	blaev_cold_down	-1.32813	ath_DE_no	0.2843	0.3275	0.0722	0.0932	0.253957	0.28458	no	DE
BLAEV0007822	BLAEV0018541	AT3G14190	purifying selection	purifying selection	expressed			expressed			ath_DE_no	0.3173	0.3745	0.0828	0.1171	0.260952	0.312684	no	no
BLAEV0007820	BLAEV0018543	AT3G14200	purifying selection	purifying selection	constitutively_expressed			stress_specific_differentially_expressed	blaev_heat_up	2.05275	ath_DE_no	0.3202	0.3924	0.0993	0.0863	0.310119	0.219929	no	DE
BLAEV0007817	BLAEV0018544	AT3G14205	purifying selection	purifying selection	stress_specific_differentially_expressed	blaev_herbivory_up	2.75905	constitutively_expressed			ath_DE_no	0.3834	0.3395	0.0869	0.0924	0.226656	0.272165	DE	no
BLAEV0007816	BLAEV0018549	AT3G14210	purifying selection	purifying selection	unexpressed_in_leaves			unexpressed_in_leaves			ath_herbivory_down	66.8398	0.5616	1.0481	0.1635	0.0156808	0.291132	no	no
BLAEV0007816	BLAEV0018549	AT3G14210	purifying selection	purifying selection	unexpressed_in_leaves			unexpressed_in_leaves			ath_herbivory_down	66.8398	0.5616	1.0481	0.1635	0.0156808	0.291132	no	no
BLAEV0007804	BLAEV0018553	AT3G14260	purifying selection	purifying selection	unexpressed_in_leaves			unexpressed_in_leaves			ath_DE_no	0.3106	0.4118	0.0797	0.0641	0.2566	0.155658	no	no
BLAEV0007801	BLAEV0018556	AT3G14280	purifying selection	purifying selection	expressed			expressed			ath_cold_down	0.2411	0.1742	0.1258	0.1004	0.521775	0.576349	no	no
BLAEV0007798	BLAEV0018557	AT3G14300	purifying selection	purifying selection	constitutively_expressed			stress_specific_differentially_expressed	blaev_heat_down	-6.00588	ath_DE_no	6.9668	65.4881	0.6268	0.6314	0.0899696	0.00964145	no	DE
BLAEV0007798	BLAEV0018557	AT3G14300	purifying selection	purifying selection	constitutively_expressed			stress_specific_differentially_expressed	blaev_drought_down	-3.60745	ath_DE_no	6.9668	65.4881	0.6268	0.6314	0.0899696	0.00964145	no	DE
BLAEV0007798	BLAEV0018557	AT3G14300	purifying selection	purifying selection	constitutively_expressed			stress_specific_differentially_expressed	blaev_herbivory_up	2.5082	ath_DE_no	6.9668	65.4881	0.6268	0.6314	0.0899696	0.00964145	no	DE
BLAEV0007783	BLAEV0018567	AT3G14410	purifying selection	purifying selection	expressed			constitutively_expressed			ath_DE_no	0.2281	0.3156	0.0250	0.0444	0.109601	0.140684	no	no
BLAEV0007780	BLAEV0018569	AT3G14440	purifying selection	purifying selection	stress_specific_differentially_expressed	blaev_herbivory_up	4.00803	stress_specific_differentially_expressed	blaev_herbivory_up	3.50049	ath_cold_up	0.4671	0.4053	0.0307	0.0462	0.0657247	0.11399	DE	DE
BLAEV0007775	BLAEV0018570	AT3G14450	purifying selection	purifying selection	unexpressed_in_leaves			expressed			ath_DE_no	0.3538	0.3691	0.0851	0.0709	0.240531	0.192089	no	no
BLAEV0007739	BLAEV0018573	AT3G14680	purifying selection	positive selection	constitutively_expressed			constitutively_expressed			ath_DE_no	0.4713	3.3117	0.1029	23.9877	0.218332	7.24332	no	no
BLAEV0007736	BLAEV0018577	AT3G14720	purifying selection	purifying selection	constitutively_expressed			constitutively_expressed			ath_cold_up	0.3083	0.3055	0.0465	0.0516	0.150827	0.168903	no	no
BLAEV0007735	BLAEV0018579	AT3G14740	purifying selection	purifying selection	expressed			expressed			ath_cold_up	0.7645	0.8754	0.0761	0.1054	0.0995422	0.120402	no	no
BLAEV0007713	BLAEV0018586	AT3G14850	purifying selection	purifying selection	unexpressed_in_leaves			expressed			ath_DE_no	0.5006	0.5328	0.0826	0.0858	0.165002	0.161036	no	no
BLAEV0007697	BLAEV0018594	AT3G14940	purifying selection	purifying selection	expressed			unexpressed_in_leaves			ath_DE_no	0.2807	0.285	0.0153	0.0232	0.0545066	0.0814035	no	no
BLAEV0007692	BLAEV0018595	AT3G14980	purifying selection	purifying selection	expressed			expressed			ath_DE_no	0.3061	0.249	0.1200	0.1089	0.392029	0.437349	no	no
BLAEV0007689	BLAEV0018602	AT3G15040	purifying selection	purifying selection	constitutively_expressed			unexpressed_in_leaves			ath_DE_no	0.1884	0.2976	0.0002	0.019	0.00106157	0.0638441	no	no
BLAEV0007686	BLAEV0018604	AT3G15070	purifying selection	purifying selection	expressed			constitutively_expressed			ath_DE_no	0.2421	0.2567	0.1411	0.1201	0.582817	0.467861	no	no
BLAEV0007666	BLAEV0018607	AT3G15170	purifying selection	purifying selection	expressed			unexpressed_in_leaves			ath_DE_no	0.3717	0.3754	0.0741	0.0975	0.199354	0.259723	no	no
BLAEV0007659	BLAEV0018619	AT3G15240	purifying selection	purifying selection	unexpressed_in_leaves			unexpressed_in_leaves			ath_DE_no	13.2604	0.298	1.8592	0.0404	0.140207	0.13557	no	no
BLAEV0007644	BLAEV0018622	AT3G15280	purifying selection	purifying selection	unexpressed_in_leaves			unexpressed_in_leaves			ath_DE_no	0.7287	1.0615	0.1847	0.1051	0.253465	0.0990108	no	no
BLAEV0007643	BLAEV0018624	AT3G15300	purifying selection	purifying selection	stress_specific_differentially_expressed	blaev_cold_up	1.91495	expressed			ath_DE_no	0.3671	0.3871	0.0400	0.0613	0.108962	0.158357	DE	no
BLAEV0007642	BLAEV0018629	AT3G15340	purifying selection	purifying selection	unexpressed_in_leaves			constitutively_expressed			ath_DE_no	0.3984	0.356	0.1612	0.1167	0.404618	0.327809	no	no
BLAEV0007626	BLAEV0018646	AT3G15380	purifying selection	purifying selection	constitutively_expressed			expressed			ath_DE_no	0.3005	0.3103	0.0210	0.025	0.0698835	0.0805672	no	no
BLAEV0007575	BLAEV0018664	AT3G15650	purifying selection	purifying selection	expressed			expressed			ath_DE_no	0.2184	0.2082	0.0267	0.0214	0.122253	0.102786	no	no
BLAEV0007574	BLAEV0018665	AT3G15660	purifying selection	purifying selection	constitutively_expressed			constitutively_expressed			ath_DE_no	0.3924	0.2864	0.0783	0.0847	0.199541	0.29574	no	no
BLAEV0007573	BLAEV0018667	AT3G15670	purifying selection	purifying selection	stress_specific_differentially_expressed	blaev_drought_up	7.06057	unexpressed_in_leaves			ath_DE_no	0.5676	0.8963	0.0554	0.1794	0.0976039	0.200156	DE	no
BLAEV0007573	BLAEV0018667	AT3G15670	purifying selection	purifying selection	stress_specific_differentially_expressed	blaev_herbivory_up	7.85976	unexpressed_in_leaves			ath_DE_no	0.5676	0.8963	0.0554	0.1794	0.0976039	0.200156	DE	no
BLAEV0007572	BLAEV0018668	AT3G15680	purifying selection	purifying selection	expressed			expressed			ath_DE_no	0.7008	0.6947	0.0363	0.0328	0.0517979	0.0472146	no	no
BLAEV0007571	BLAEV0018669	AT3G15690	purifying selection	purifying selection	constitutively_expressed			constitutively_expressed			ath_DE_no	0.1847	0.1781	0.0760	0.0876	0.411478	0.491859	no	no
BLAEV0007567	BLAEV0018672	AT3G15710	purifying selection	purifying selection	unexpressed_in_leaves			constitutively_expressed			ath_DE_no	0.4362	0.4534	0.1245	0.0686	0.28542	0.151301	no	no
BLAEV0007566	BLAEV0018673	AT3G15720	purifying selection	purifying selection	stress_specific_differentially_expressed	blaev_cold_down	-3.79164	unexpressed_in_leaves			ath_DE_no	0.4730	0.4215	0.1184	0.1211	0.250317	0.287307	DE	no
BLAEV0007560	BLAEV0018685	AT3G15820	purifying selection	purifying selection	expressed			constitutively_expressed			ath_DE_no	0.6728	0.7584	0.1511	0.1679	0.224584	0.221387	no	no
BLAEV0007556	BLAEV0018686	AT3G15850	purifying selection	purifying selection	stress_specific_differentially_expressed	blaev_heat_down	-2.3162	stress_specific_differentially_expressed	blaev_heat_down	-2.51503	ath_cold_up	6.9057	0.453	0.4551	0.0451	0.0659021	0.0995585	DE	DE
BLAEV0007556	BLAEV0018686	AT3G15850	purifying selection	purifying selection	stress_specific_differentially_expressed	blaev_heat_down	-2.3162	stress_specific_differentially_expressed	blaev_heat_down	-2.51503	ath_heat_up	6.9057	0.453	0.4551	0.0451	0.0659021	0.0995585	DE	DE
BLAEV0007556	BLAEV0018686	AT3G15850	purifying selection	purifying selection	stress_specific_differentially_expressed	blaev_heat_down	-2.3162	stress_specific_differentially_expressed	blaev_heat_down	-2.51503	ath_herbivory_down	6.9057	0.453	0.4551	0.0451	0.0659021	0.0995585	DE	DE
BLAEV0007555	BLAEV0018687	AT3G15880	purifying selection	purifying selection	constitutively_expressed			expressed			ath_heat_down	0.2871	0.3066	0.0237	0.052	0.0825496	0.169602	no	no
BLAEV0007511	BLAEV0042227	AT3G16310	purifying selection	purifying selection	stress_specific_differentially_expressed	blaev_cold_up	1.1957	constitutively_expressed			ath_DE_no	0.3175	0.343	0.0463	0.0394	0.145827	0.114869	DE	no
BLAEV0007506	BLAEV0042224	AT3G16350	purifying selection	purifying selection	stress_specific_differentially_expressed	blaev_herbivory_up	3.91711	stress_specific_differentially_expressed	blaev_heat_up	2.03943	ath_DE_no	0.4079	0.9546	0.0781	0.2166	0.191468	0.226901	DE	DE
BLAEV0007504	BLAEV0042222	AT3G16380	purifying selection	purifying selection	unexpressed_in_leaves			unexpressed_in_leaves			ath_DE_no	0.5870	0.4408	0.2638	0.1883	0.449404	0.427178	no	no
BLAEV0007491	BLAEV0042218	AT3G16460	purifying selection	purifying selection	constitutively_expressed			constitutively_expressed			ath_cold_down	2.2639	1.4153	0.4686	0.427	0.206988	0.301703	no	no
BLAEV0007491	BLAEV0042218	AT3G16460	purifying selection	purifying selection	constitutively_expressed			constitutively_expressed			ath_cold_down	2.2639	1.4153	0.4686	0.427	0.206988	0.301703	no	no
BLAEV0007483	BLAEV0042215	AT3G16490	purifying selection	purifying selection	expressed			unexpressed_in_leaves			ath_DE_no	0.5375	0.6539	0.0895	0.1978	0.166512	0.302493	no	no
BLAEV0007475	BLAEV0042204	AT3G16570	purifying selection	purifying selection	unexpressed_in_leaves			constitutively_expressed			ath_DE_no	0.6523	0.4104	0.1339	0.0639	0.205274	0.155702	no	no
BLAEV0007472	BLAEV0042202	AT3G16640	purifying selection	purifying selection	constitutively_expressed			constitutively_expressed			ath_cold_down	0.2977	0.266	0.0979	0.103	0.328855	0.387218	no	no
BLAEV0007463	BLAEV0042194	AT3G16770	purifying selection	purifying selection	constitutively_expressed			stress_specific_differentially_expressed	blaev_cold_up	3.44528	ath_cold_down	0.5639	0.454	0.1406	0.1278	0.249335	0.281498	no	DE
BLAEV0007457	BLAEV0042181	AT3G16785	purifying selection	purifying selection	expressed			constitutively_expressed			ath_cold_down	1.1305	0.2746	0.6829	0.0246	0.604069	0.0895849	no	no
BLAEV0007449	BLAEV0042179	AT3G16810	purifying selection	purifying selection	stress_specific_differentially_expressed	blaev_herbivory_down	-1.93386	stress_specific_differentially_expressed	blaev_heat_down	-2.67675	ath_cold_up	0.4541	0.3745	0.0802	0.0954	0.176613	0.25474	DE	DE
BLAEV0007446	BLAEV0042178	AT3G16850	purifying selection	purifying selection	stress_specific_differentially_expressed	blaev_heat_down	-1.98822	stress_specific_differentially_expressed	blaev_heat_down	-4.18775	ath_DE_no	0.4237	0.4689	0.0646	0.0896	0.152466	0.191086	DE	DE
BLAEV0007445	BLAEV0042176	AT3G16857	purifying selection	purifying selection	expressed			constitutively_expressed			ath_herbivory_up	0.3534	0.3762	0.0414	0.0601	0.117148	0.159755	no	no
BLAEV0007431	BLAEV0042168	AT3G17000	purifying selection	purifying selection	constitutively_expressed			expressed			ath_DE_no	0.3097	0.3062	0.0820	0.0938	0.264772	0.306336	no	no
BLAEV0007429	BLAEV0042166	AT3G17020	purifying selection	purifying selection	constitutively_expressed			unexpressed_in_leaves			ath_DE_no	0.4739	0.4559	0.0595	0.0572	0.125554	0.125466	no	no
BLAEV0007426	BLAEV0042162	AT3G17060	purifying selection	purifying selection	unexpressed_in_leaves			unexpressed_in_leaves			ath_DE_no	0.5082	0.3186	0.0380	0.0855	0.0747737	0.268362	no	no
BLAEV0007421	BLAEV0042159	AT3G17100	purifying selection	purifying selection	constitutively_expressed			expressed			ath_DE_no	0.5051	0.6024	0.0723	0.0958	0.14314	0.159031	no	no
BLAEV0007403	BLAEV0042137	AT3G17240	purifying selection	purifying selection	constitutively_expressed			constitutively_expressed			ath_DE_no	0.3223	0.3071	0.0587	0.0196	0.182128	0.0638229	no	no
BLAEV0007400	BLAEV0042136	AT3G17300	purifying selection	purifying selection	constitutively_expressed			constitutively_expressed			ath_DE_no	0.4254	0.4072	0.0137	0.024	0.032205	0.0589391	no	no
BLAEV0007389	BLAEV0042133	AT3G17390	purifying selection	purifying selection	stress_specific_differentially_expressed	blaev_heat_down	-2.33258	constitutively_expressed			ath_DE_no	0.4972	60.5243	0.0140	1.1731	0.0281577	0.0193823	DE	no
BLAEV0007388	BLAEV0042132	AT3G17410	purifying selection	purifying selection	constitutively_expressed			constitutively_expressed			ath_DE_no	0.2921	0.2663	0.0281	0.0281	0.0961999	0.10552	no	no
BLAEV0007384	BLAEV0042124	AT3G17450	purifying selection	purifying selection	constitutively_expressed			unexpressed_in_leaves			ath_DE_no	0.3239	0.4293	0.0750	0.1908	0.231553	0.444444	no	no
BLAEV0007383	BLAEV0042123	AT3G17465	purifying selection	purifying selection	constitutively_expressed			constitutively_expressed			ath_DE_no	0.3075	0.3601	0.0678	0.0679	0.220488	0.188559	no	no
BLAEV0007381	BLAEV0042118	AT3G17510	purifying selection	purifying selection	stress_specific_differentially_expressed	blaev_cold_down	-1.9158	unexpressed_in_leaves			ath_DE_no	0.2568	0.3624	0.0384	0.0428	0.149533	0.118102	DE	no
BLAEV0007370	BLAEV0042112	AT3G17609	purifying selection	purifying selection	stress_specific_differentially_expressed	blaev_cold_up	3.87755	expressed			ath_cold_up	0.4745	0.4687	0.0338	0.0723	0.0712329	0.154256	DE	no
BLAEV0007344	BLAEV0042103	AT3G17770	purifying selection	purifying selection	constitutively_expressed			expressed			ath_DE_no	0.2884	0.2182	0.0313	0.0306	0.10853	0.140238	no	no
BLAEV0007340	BLAEV0042100	AT3G17790	purifying selection	purifying selection	expressed			unexpressed_in_leaves			ath_cold_down	0.4967	0.6131	0.0574	0.0854	0.115563	0.139292	no	no
BLAEV0007339	BLAEV0042099	AT3G17800	purifying selection	purifying selection	stress_specific_differentially_expressed	blaev_cold_up	2.4325	stress_specific_differentially_expressed	blaev_heat_up	1.875	ath_cold_up	0.3767	0.4428	0.0496	0.0588	0.13167	0.132791	DE	DE
BLAEV0007339	BLAEV0042099	AT3G17800	purifying selection	purifying selection	stress_specific_differentially_expressed	blaev_cold_up	2.4325	stress_specific_differentially_expressed	blaev_heat_up	1.875	ath_herbivory_down	0.3767	0.4428	0.0496	0.0588	0.13167	0.132791	DE	DE
BLAEV0007339	BLAEV0042099	AT3G17800	purifying selection	purifying selection	stress_specific_differentially_expressed	blaev_cold_up	2.4325	stress_specific_differentially_expressed	blaev_cold_up	3.10611	ath_cold_up	0.3767	0.4428	0.0496	0.0588	0.13167	0.132791	DE	DE
BLAEV0007339	BLAEV0042099	AT3G17800	purifying selection	purifying selection	stress_specific_differentially_expressed	blaev_cold_up	2.4325	stress_specific_differentially_expressed	blaev_cold_up	3.10611	ath_herbivory_down	0.3767	0.4428	0.0496	0.0588	0.13167	0.132791	DE	DE
BLAEV0007331	BLAEV0042097	AT3G17820	purifying selection	purifying selection	constitutively_expressed			constitutively_expressed			ath_herbivory_up	0.6299	0.4098	0.1076	0.0546	0.170821	0.133236	no	no
BLAEV0007312	BLAEV0042094	AT3G17900	purifying selection	purifying selection	expressed			constitutively_expressed			ath_DE_no	0.2546	0.2953	0.0334	0.0538	0.131186	0.182188	no	no
BLAEV0007303	BLAEV0042088	AT3G17980	purifying selection	purifying selection	constitutively_expressed			unexpressed_in_leaves			ath_DE_no	0.5270	0.3685	0.0649	0.0622	0.12315	0.168792	no	no
BLAEV0007302	BLAEV0042086	AT3G18000	purifying selection	purifying selection	constitutively_expressed			expressed			ath_DE_no	0.4095	0.5968	0.0186	0.1587	0.0454212	0.265918	no	no
BLAEV0007296	BLAEV0042079	AT3G18035	purifying selection	purifying selection	constitutively_expressed			constitutively_expressed			ath_DE_no	0.6529	0.5582	0.1382	0.1835	0.211671	0.328735	no	no
BLAEV0007295	BLAEV0042077	AT3G18040	purifying selection	purifying selection	expressed			unexpressed_in_leaves			ath_DE_no	0.3414	0.3418	0.0301	0.0483	0.0881664	0.141311	no	no
BLAEV0007264	BLAEV0042069	AT3G18140	purifying selection	purifying selection	constitutively_expressed			constitutively_expressed			ath_DE_no	0.2804	0.5139	0.0239	0.1623	0.0852354	0.31582	no	no
BLAEV0007262	BLAEV0042056	AT3G18160	purifying selection	purifying selection	constitutively_expressed			constitutively_expressed			ath_DE_no	8.5265	4.6311	1.5283	1.26	0.179241	0.272074	no	no
BLAEV0007257	BLAEV0042055	AT3G18180	purifying selection	purifying selection	unexpressed_in_leaves			unexpressed_in_leaves			ath_DE_no	0.6343	0.4603	0.2070	0.1386	0.326344	0.301108	no	no
BLAEV0007256	BLAEV0042042	AT3G18190	purifying selection	purifying selection	constitutively_expressed			constitutively_expressed			ath_cold_up	0.7064	0.5416	0.0280	0.025	0.0396376	0.0461595	no	no
BLAEV0007255	BLAEV0042041	AT3G18200	purifying selection	purifying selection	unexpressed_in_leaves			unexpressed_in_leaves			ath_DE_no	0.3604	0.2981	0.0436	0.0551	0.120977	0.184837	no	no
BLAEV0007254	BLAEV0042040	AT3G18210	purifying selection	purifying selection	constitutively_expressed			unexpressed_in_leaves			ath_DE_no	0.3379	0.4035	0.0680	0.1527	0.201243	0.378439	no	no
BLAEV0007242	BLAEV0042024	AT3G18360	purifying selection	purifying selection	unexpressed_in_leaves			expressed			ath_DE_no	1.3809	0.8494	0.3620	0.1307	0.262148	0.153873	no	no
BLAEV0007240	BLAEV0042023	AT3G18380	purifying selection	purifying selection	constitutively_expressed			unexpressed_in_leaves			ath_DE_no	0.2776	0.5243	0.0469	0.1418	0.168948	0.270456	no	no
BLAEV0007235	BLAEV0042017	AT3G18410	purifying selection	purifying selection	constitutively_expressed			constitutively_expressed			ath_DE_no	0.6314	0.5551	0.0690	0.0223	0.109281	0.0401729	no	no
BLAEV0007229	BLAEV0042016	AT3G18480	purifying selection	purifying selection	constitutively_expressed			expressed			ath_DE_no	0.2651	0.298	0.0244	0.0296	0.0920407	0.0993289	no	no
BLAEV0007228	BLAEV0042014	AT3G18490	purifying selection	purifying selection	stress_specific_differentially_expressed	blaev_herbivory_up	1.72784	stress_specific_differentially_expressed	blaev_cold_down	-1.70523	ath_DE_no	0.5474	0.5472	0.0945	0.0768	0.172634	0.140351	DE	DE
BLAEV0007221	BLAEV0042011	AT3G18520	purifying selection	purifying selection	unexpressed_in_leaves			expressed			ath_DE_no	0.5321	0.4073	0.3646	0.1281	0.68521	0.31451	no	no
BLAEV0007218	BLAEV0042008	AT3G18550	purifying selection	purifying selection	unexpressed_in_leaves			unexpressed_in_leaves			ath_DE_no	0.3872	0.5324	0.1266	0.1714	0.326963	0.321938	no	no
BLAEV0007214	BLAEV0042004	AT3G18620	purifying selection	purifying selection	constitutively_expressed			unexpressed_in_leaves			ath_DE_no	0.2635	0.302	0.0567	0.0607	0.21518	0.200993	no	no
BLAEV0007212	BLAEV0042002	AT3G18650	purifying selection	purifying selection	unexpressed_in_leaves			unexpressed_in_leaves			ath_DE_no	0.7695	0.6648	0.3744	0.3207	0.48655	0.482401	no	no
BLAEV0007211	BLAEV0042001	AT3G18660	purifying selection	purifying selection	expressed			unexpressed_in_leaves			ath_DE_no	0.4818	0.4825	0.0526	0.0532	0.109174	0.110259	no	no
BLAEV0007209	BLAEV0041998	AT3G18680	purifying selection	purifying selection	stress_specific_differentially_expressed	blaev_herbivory_down	-1.50458	constitutively_expressed			ath_DE_no	0.3863	0.441	0.0416	0.023	0.107688	0.0521542	DE	no
BLAEV0007208	BLAEV0041997	AT3G18690	purifying selection	purifying selection	expressed			expressed			ath_DE_no	0.3788	0.6416	0.0944	0.0805	0.249208	0.125468	no	no
BLAEV0007199	BLAEV0041977	AT3G18780	purifying selection	purifying selection	constitutively_expressed			constitutively_expressed			ath_DE_no	0.3438	0.3571	0.0003	0.0004	0.0008726	0.00112013	no	no
BLAEV0007198	BLAEV0041975	AT3G18790	purifying selection	purifying selection	constitutively_expressed			expressed			ath_DE_no	1.1898	1.1921	0.0425	0.0464	0.0357203	0.0389229	no	no
BLAEV0007197	BLAEV0041974	AT3G18810	purifying selection	purifying selection	unexpressed_in_leaves			unexpressed_in_leaves			ath_DE_no	0.5015	0.5785	0.1309	0.1455	0.261017	0.251513	no	no
BLAEV0007195	BLAEV0041972	AT3G18820	purifying selection	purifying selection	constitutively_expressed			constitutively_expressed			ath_DE_no	0.3336	0.2977	0.0517	0.0248	0.154976	0.0833053	no	no
BLAEV0007186	BLAEV0041968	AT3G18850	purifying selection	purifying selection	expressed			unexpressed_in_leaves			ath_DE_no	0.2276	76.0062	0.0586	1.5824	0.257469	0.0208194	no	no
BLAEV0007184	BLAEV0041963	AT3G18860	purifying selection	purifying selection	constitutively_expressed			expressed			ath_DE_no	0.3242	0.2921	0.0522	0.0504	0.161012	0.172544	no	no
BLAEV0007170	BLAEV0041952	AT3G19020	purifying selection	purifying selection	unexpressed_in_leaves			unexpressed_in_leaves			ath_DE_no	1.0554	1.2443	0.1793	0.2682	0.169888	0.215543	no	no
BLAEV0007166	BLAEV0041946	AT3G19090	purifying selection	purifying selection	unexpressed_in_leaves			unexpressed_in_leaves			ath_DE_no	0.4105	0.3858	0.0642	0.0509	0.156395	0.131934	no	no
BLAEV0007158	BLAEV0041937	AT3G19130	purifying selection	purifying selection	constitutively_expressed			expressed			ath_DE_no	0.4291	0.516	0.0659	0.1036	0.153577	0.200775	no	no
BLAEV0007154	BLAEV0041935	AT3G19150	purifying selection	purifying selection	expressed			expressed			ath_DE_no	0.6947	0.7487	0.2006	0.202	0.288758	0.269801	no	no
BLAEV0007149	BLAEV0041933	AT3G19180	purifying selection	purifying selection	expressed			constitutively_expressed			ath_DE_no	0.3140	73.9773	0.1126	0.6199	0.358599	0.0083796	no	no
BLAEV0007144	BLAEV0041932	AT3G19200	purifying selection	purifying selection	unexpressed_in_leaves			unexpressed_in_leaves			ath_DE_no	0.3735	61.673	0.1095	1.277	0.293173	0.020706	no	no
BLAEV0007142	BLAEV0041928	AT3G19220	purifying selection	purifying selection	constitutively_expressed			unexpressed_in_leaves			ath_DE_no	0.3669	0.6559	0.0442	0.2297	0.120469	0.350206	no	no
BLAEV0007139	BLAEV0041925	AT3G19260	purifying selection	purifying selection	stress_specific_differentially_expressed	blaev_cold_up	3.01422	stress_specific_differentially_expressed	blaev_cold_up	4.81155	ath_DE_no	0.3883	0.5357	0.0567	0.1203	0.146021	0.224566	DE	DE
BLAEV0007135	BLAEV0041924	AT3G19290	purifying selection	purifying selection	constitutively_expressed			constitutively_expressed			ath_DE_no	0.3192	0.3192	0.0765	0.0808	0.239662	0.253133	no	no
BLAEV0007134	BLAEV0041923	AT3G19300	purifying selection	purifying selection	expressed			expressed			ath_DE_no	0.3046	0.3274	0.0819	0.0852	0.268877	0.260232	no	no
BLAEV0007129	BLAEV0041919	AT3G19350	purifying selection	purifying selection	unexpressed_in_leaves			unexpressed_in_leaves			ath_DE_no	59.8157	77.1181	1.4901	1.3268	0.0249115	0.0172048	no	no
BLAEV0007127	BLAEV0041916	AT3G19370	purifying selection	purifying selection	expressed			expressed			ath_DE_no	0.3394	0.3462	0.1009	0.0955	0.297289	0.275852	no	no
BLAEV0007123	BLAEV0041915	AT3G19380	purifying selection	purifying selection	expressed			expressed			ath_DE_no	56.8244	0.7351	1.0165	0.0608	0.0178884	0.0827098	no	no
BLAEV0007106	BLAEV0041909	AT3G19390	purifying selection	purifying selection	unexpressed_in_leaves			stress_specific_differentially_expressed	blaev_herbivory_up	3.51985	ath_DE_no	0.6416	0.5055	0.1576	0.0761	0.245636	0.150544	no	DE
BLAEV0007098	BLAEV0041906	AT3G19450	purifying selection	purifying selection	expressed			constitutively_expressed			ath_cold_up	2.2990	65.7232	1.4229	1.0712	0.618921	0.0162987	no	no
BLAEV0007085	BLAEV0041902	AT3G19540	purifying selection	purifying selection	expressed			constitutively_expressed			ath_DE_no	0.5229	0.4903	0.0321	0.0264	0.0613884	0.0538446	no	no
BLAEV0007077	BLAEV0041899	AT3G19570	purifying selection	purifying selection	constitutively_expressed			expressed			ath_DE_no	0.2988	0.2849	0.1074	0.1221	0.359438	0.428571	no	no
BLAEV0007075	BLAEV0041898	AT3G19580	purifying selection	purifying selection	stress_specific_differentially_expressed	blaev_cold_up	2.63699	expressed			ath_herbivory_up	0.5277	1.6939	0.0999	0.473	0.189312	0.279237	DE	no
BLAEV0007075	BLAEV0041898	AT3G19580	purifying selection	purifying selection	stress_specific_differentially_expressed	blaev_cold_up	2.63699	expressed			ath_herbivory_up	0.5277	1.6939	0.0999	0.473	0.189312	0.279237	DE	no
BLAEV0007075	BLAEV0041898	AT3G19580	purifying selection	purifying selection	stress_specific_differentially_expressed	blaev_herbivory_up	3.8094	expressed			ath_herbivory_up	0.5277	1.6939	0.0999	0.473	0.189312	0.279237	DE	no
BLAEV0007075	BLAEV0041898	AT3G19580	purifying selection	purifying selection	stress_specific_differentially_expressed	blaev_herbivory_up	3.8094	expressed			ath_herbivory_up	0.5277	1.6939	0.0999	0.473	0.189312	0.279237	DE	no
BLAEV0007069	BLAEV0041895	AT3G19640	purifying selection	purifying selection	constitutively_expressed			constitutively_expressed			ath_DE_no	0.3440	0.3991	0.0809	0.0599	0.235174	0.150088	no	no
BLAEV0007036	BLAEV0041884	AT3G19710	purifying selection	purifying selection	stress_specific_differentially_expressed	blaev_cold_down	-2.20923	expressed			ath_cold_down	0.5815	0.4719	0.1110	0.0966	0.190886	0.204704	DE	no
BLAEV0007036	BLAEV0041884	AT3G19710	purifying selection	purifying selection	stress_specific_differentially_expressed	blaev_cold_down	-2.20923	expressed			ath_heat_down	0.5815	0.4719	0.1110	0.0966	0.190886	0.204704	DE	no
BLAEV0006912	BLAEV0031921	AT3G20520	purifying selection	purifying selection	stress_specific_differentially_expressed	blaev_cold_up	4.32441	constitutively_expressed			ath_DE_no	0.3329	15.3983	0.1180	1.233	0.354461	0.0800738	DE	no
BLAEV0006910	BLAEV0031923	AT3G20550	purifying selection	purifying selection	constitutively_expressed			expressed			ath_DE_no	1.0663	12.4897	0.1783	1.3631	0.167214	0.109138	no	no
BLAEV0006908	BLAEV0031932	AT3G20560	purifying selection	purifying selection	unexpressed_in_leaves			unexpressed_in_leaves			ath_DE_no	0.3155	0.2552	0.0613	0.0582	0.194295	0.228056	no	no
BLAEV0006907	BLAEV0031933	AT3G20570	purifying selection	purifying selection	expressed			expressed			ath_DE_no	0.4117	0.32	0.1096	0.0848	0.266213	0.265	no	no
BLAEV0006905	BLAEV0031936	AT3G20590	purifying selection	purifying selection	constitutively_expressed			stress_specific_differentially_expressed	blaev_cold_up	4.35993	ath_DE_no	0.5044	0.5634	0.2110	0.1689	0.418319	0.299787	no	DE
BLAEV0006903	BLAEV0031939	AT3G20630	purifying selection	purifying selection	constitutively_expressed			constitutively_expressed			ath_DE_no	0.4087	0.325	0.0927	0.0412	0.226817	0.126769	no	no
BLAEV0006901	BLAEV0031940	AT3G20640	purifying selection	purifying selection	stress_specific_differentially_expressed	blaev_cold_up	2.97612	expressed			ath_DE_no	0.3466	0.8293	0.0674	0.0866	0.19446	0.104425	DE	no
BLAEV0006897	BLAEV0031945	AT3G20660	purifying selection	purifying selection	expressed			expressed			ath_DE_no	0.5385	0.5365	0.0774	0.0875	0.143733	0.163094	no	no
BLAEV0006896	BLAEV0031946	AT3G20670	purifying selection	purifying selection	expressed			stress_specific_differentially_expressed	blaev_heat_down	-8.22826	ath_DE_no	0.5874	0.8726	0.0291	0.0179	0.0495403	0.0205134	no	DE
BLAEV0006893	BLAEV0031947	AT3G20740	purifying selection	purifying selection	expressed			constitutively_expressed			ath_DE_no	0.3666	0.2544	0.0705	0.0261	0.192308	0.102594	no	no
BLAEV0006888	BLAEV0031948	AT3G20770	purifying selection	purifying selection	constitutively_expressed			constitutively_expressed			ath_DE_no	0.6481	0.4667	0.0623	0.037	0.0961271	0.0792801	no	no
BLAEV0006885	BLAEV0031949	AT3G20800	purifying selection	purifying selection	constitutively_expressed			expressed			ath_DE_no	0.3722	0.3782	0.0223	0.0819	0.059914	0.216552	no	no
BLAEV0006876	BLAEV0031961	AT3G20840	purifying selection	purifying selection	unexpressed_in_leaves			unexpressed_in_leaves			ath_DE_no	0.3852	0.4434	0.0461	0.0285	0.119678	0.064276	no	no
BLAEV0006874	BLAEV0031886	AT3G20865	purifying selection	purifying selection	expressed			unexpressed_in_leaves			ath_DE_no	0.2108	0.2178	0.0980	0.09	0.464896	0.413223	no	no
BLAEV0006859	BLAEV0031881	AT3G20910	purifying selection	purifying selection	constitutively_expressed			stress_specific_differentially_expressed	blaev_drought_up	2.35399	ath_DE_no	0.5182	0.4234	0.1536	0.1416	0.296411	0.334436	no	DE
BLAEV0006858	BLAEV0031880	AT3G20920	purifying selection	purifying selection	constitutively_expressed			constitutively_expressed			ath_DE_no	0.2495	0.3069	0.0412	0.0379	0.16513	0.123493	no	no
BLAEV0006857	BLAEV0031879	AT3G20970	purifying selection	purifying selection	constitutively_expressed			constitutively_expressed			ath_DE_no	0.4725	0.3602	0.1060	0.054	0.224339	0.149917	no	no
BLAEV0006853	BLAEV0031878	AT3G21055	purifying selection	purifying selection	constitutively_expressed			constitutively_expressed			ath_drought_down	0.3855	0.333	0.0726	0.0779	0.188327	0.233934	no	no
BLAEV0006853	BLAEV0031878	AT3G21055	purifying selection	purifying selection	constitutively_expressed			constitutively_expressed			ath_herbivory_down	0.3855	0.333	0.0726	0.0779	0.188327	0.233934	no	no
BLAEV0006853	BLAEV0031878	AT3G21055	purifying selection	purifying selection	constitutively_expressed			constitutively_expressed			ath_herbivory_down	0.3855	0.333	0.0726	0.0779	0.188327	0.233934	no	no
BLAEV0006846	BLAEV0031876	AT3G21070	purifying selection	purifying selection	stress_specific_differentially_expressed	blaev_cold_up	3.09902	stress_specific_differentially_expressed	blaev_heat_up	1.36068	ath_herbivory_down	0.3714	0.3246	0.0643	0.0308	0.173129	0.094886	DE	DE
BLAEV0006846	BLAEV0031876	AT3G21070	purifying selection	purifying selection	stress_specific_differentially_expressed	blaev_cold_up	3.09902	stress_specific_differentially_expressed	blaev_heat_up	1.36068	ath_herbivory_down	0.3714	0.3246	0.0643	0.0308	0.173129	0.094886	DE	DE
BLAEV0006846	BLAEV0031876	AT3G21070	purifying selection	purifying selection	stress_specific_differentially_expressed	blaev_herbivory_up	1.84755	stress_specific_differentially_expressed	blaev_heat_up	1.36068	ath_herbivory_down	0.3714	0.3246	0.0643	0.0308	0.173129	0.094886	DE	DE
BLAEV0006846	BLAEV0031876	AT3G21070	purifying selection	purifying selection	stress_specific_differentially_expressed	blaev_herbivory_up	1.84755	stress_specific_differentially_expressed	blaev_heat_up	1.36068	ath_herbivory_down	0.3714	0.3246	0.0643	0.0308	0.173129	0.094886	DE	DE
BLAEV0006842	BLAEV0031872	AT3G21100	purifying selection	purifying selection	constitutively_expressed			expressed			ath_DE_no	0.4067	0.5557	0.0838	0.1249	0.206049	0.224762	no	no
BLAEV0006838	BLAEV0031868	AT3G21160	purifying selection	purifying selection	constitutively_expressed			constitutively_expressed			ath_DE_no	0.3322	0.2845	0.0608	0.0452	0.183022	0.158875	no	no
BLAEV0006836	BLAEV0031866	AT3G21175	purifying selection	purifying selection	constitutively_expressed			constitutively_expressed			ath_DE_no	0.4992	0.3763	0.1858	0.0772	0.372196	0.205155	no	no
BLAEV0006834	BLAEV0031864	AT3G21180	purifying selection	purifying selection	unexpressed_in_leaves			unexpressed_in_leaves			ath_DE_no	0.3047	0.322	0.0276	0.0276	0.0905809	0.0857143	no	no
BLAEV0006833	BLAEV0031863	AT3G21190	purifying selection	purifying selection	stress_specific_differentially_expressed	blaev_heat_down	-3.54686	constitutively_expressed			ath_DE_no	0.3209	0.3187	0.0261	0.0405	0.0813337	0.127079	DE	no
BLAEV0006821	BLAEV0031848	AT3G21270	purifying selection	neutral divergence	expressed			unexpressed_in_leaves			ath_DE_no	0.7913	1.5747	0.0754	1.6114	0.0952862	1.02331	no	no
BLAEV0006809	BLAEV0031843	AT3G21310	purifying selection	purifying selection	unexpressed_in_leaves			unexpressed_in_leaves			ath_DE_no	0.4284	0.4257	0.1069	0.1406	0.249533	0.33028	no	no
BLAEV0006783	BLAEV0031823	AT3G21420	purifying selection	purifying selection	expressed			expressed			ath_DE_no	0.2852	0.2924	0.0478	0.0307	0.167602	0.104993	no	no
BLAEV0006781	BLAEV0031822	AT3G21430	purifying selection	purifying selection	unexpressed_in_leaves			constitutively_expressed			ath_DE_no	64.2619	0.2973	1.2721	0.0747	0.0197956	0.251261	no	no
BLAEV0006772	BLAEV0031818	AT3G21480	purifying selection	purifying selection	expressed			expressed			ath_DE_no	0.3380	0.3642	0.1540	0.1502	0.455621	0.412411	no	no
BLAEV0006768	BLAEV0031815	AT3G21510	purifying selection	purifying selection	constitutively_expressed			expressed			ath_DE_no	0.2246	0.1735	0.0163	0.0642	0.0725735	0.370029	no	no
BLAEV0006767	BLAEV0031814	AT3G21520	purifying selection	purifying selection	unexpressed_in_leaves			unexpressed_in_leaves			ath_DE_no	0.6536	0.4924	0.0629	0.0755	0.0962362	0.153331	no	no
BLAEV0006766	BLAEV0031811	AT3G21560	purifying selection	purifying selection	constitutively_expressed			stress_specific_differentially_expressed	blaev_cold_up	2.58508	ath_cold_up	0.4806	0.5425	0.0758	0.107	0.15772	0.197235	no	DE
BLAEV0006766	BLAEV0031811	AT3G21560	purifying selection	purifying selection	constitutively_expressed			stress_specific_differentially_expressed	blaev_cold_up	2.58508	ath_herbivory_up	0.4806	0.5425	0.0758	0.107	0.15772	0.197235	no	DE
BLAEV0006764	BLAEV0031807	AT3G21610	purifying selection	purifying selection	constitutively_expressed			constitutively_expressed			ath_DE_no	0.3860	0.4041	0.0245	0.0188	0.0634715	0.0465231	no	no
BLAEV0006742	BLAEV0031806	AT3G21690	purifying selection	purifying selection	constitutively_expressed			expressed			ath_DE_no	0.5933	0.5551	0.0336	0.0317	0.0566324	0.0571068	no	no
BLAEV0006741	BLAEV0031803	AT3G21700	purifying selection	purifying selection	constitutively_expressed			expressed			ath_DE_no	0.5842	0.5413	0.0716	0.0481	0.122561	0.0888602	no	no
BLAEV0006740	BLAEV0031802	AT3G21710	purifying selection	purifying selection	unexpressed_in_leaves			expressed			ath_DE_no	0.3070	0.4345	0.1155	0.1015	0.376221	0.233602	no	no
BLAEV0006725	BLAEV0031791	AT3G21790	purifying selection	purifying selection	constitutively_expressed			expressed			ath_cold_down	1.5195	1.3292	0.2989	0.2122	0.196709	0.159645	no	no
BLAEV0006712	BLAEV0031788	AT3G21865	purifying selection	purifying selection	constitutively_expressed			constitutively_expressed			ath_DE_no	0.4870	1.1738	0.0613	0.258	0.125873	0.219799	no	no
BLAEV0006706	BLAEV0031783	AT3G21890	purifying selection	purifying selection	expressed			stress_specific_differentially_expressed	blaev_cold_up	6.19896	ath_cold_up	0.4360	0.4933	0.0825	0.1237	0.18922	0.25076	no	DE
BLAEV0006702	BLAEV0031778	AT3G22110	purifying selection	purifying selection	expressed			constitutively_expressed			ath_DE_no	58.5244	0.3817	1.5060	0.0228	0.0257329	0.0597328	no	no
BLAEV0006694	BLAEV0031772	AT3G22160	purifying selection	purifying selection	stress_specific_differentially_expressed	blaev_cold_up	4.57543	unexpressed_in_leaves			ath_DE_no	0.4343	0.4635	0.0648	0.0635	0.149206	0.137001	DE	no
BLAEV0006692	BLAEV0031769	AT3G22190	purifying selection	purifying selection	expressed			constitutively_expressed			ath_DE_no	66.1446	0.3552	1.3399	0.0614	0.0202571	0.17286	no	no
BLAEV0006691	BLAEV0031765	AT3G22200	purifying selection	purifying selection	constitutively_expressed			unexpressed_in_leaves			ath_DE_no	0.3238	0.4396	0.0634	0.1389	0.1958	0.315969	no	no
BLAEV0006689	BLAEV0031764	AT3G22220	purifying selection	purifying selection	expressed			stress_specific_differentially_expressed	blaev_cold_down	-1.36829	ath_DE_no	0.3925	0.4318	0.0579	0.0579	0.147516	0.13409	no	DE
BLAEV0006684	BLAEV0031763	AT3G22230	purifying selection	purifying selection	expressed			constitutively_expressed			ath_cold_up	0.9735	0.9128	0.0477	0.0291	0.0489985	0.0318799	no	no
BLAEV0006682	BLAEV0031761	AT3G22235	purifying selection	purifying selection	constitutively_expressed			unexpressed_in_leaves			ath_cold_down	0.4545	0.4787	0.2174	0.1747	0.478328	0.364947	no	no
BLAEV0006682	BLAEV0031761	AT3G22235	purifying selection	purifying selection	constitutively_expressed			unexpressed_in_leaves			ath_cold_down	0.4545	0.4787	0.2174	0.1747	0.478328	0.364947	no	no
BLAEV0006682	BLAEV0031761	AT3G22235	purifying selection	purifying selection	constitutively_expressed			unexpressed_in_leaves			ath_herbivory_up	0.4545	0.4787	0.2174	0.1747	0.478328	0.364947	no	no
BLAEV0006682	BLAEV0031761	AT3G22235	purifying selection	purifying selection	constitutively_expressed			unexpressed_in_leaves			ath_herbivory_up	0.4545	0.4787	0.2174	0.1747	0.478328	0.364947	no	no
BLAEV0006679	BLAEV0031758	AT3G22250	purifying selection	purifying selection	unexpressed_in_leaves			unexpressed_in_leaves			ath_DE_no	0.5226	0.3767	0.1110	0.1068	0.2124	0.283515	no	no
BLAEV0006673	BLAEV0031754	AT3G22270	purifying selection	purifying selection	constitutively_expressed			constitutively_expressed			ath_DE_no	0.2482	0.2364	0.0508	0.0527	0.204674	0.222927	no	no
BLAEV0006668	BLAEV0031750	AT3G22330	purifying selection	purifying selection	constitutively_expressed			unexpressed_in_leaves			ath_DE_no	0.6423	26.4714	0.0926	1.3193	0.144169	0.0498387	no	no
BLAEV0006664	BLAEV0031745	AT3G22370	purifying selection	purifying selection	constitutively_expressed			stress_specific_differentially_expressed	blaev_heat_up	2.69476	ath_cold_up	1.0460	0.6645	0.1168	0.0115	0.111663	0.0173062	no	DE
BLAEV0006662	BLAEV0031744	AT3G22380	purifying selection	purifying selection	constitutively_expressed			constitutively_expressed			ath_heat_down	0.4216	0.4024	0.0697	0.0779	0.165323	0.193588	no	no
BLAEV0006660	BLAEV0031742	AT3G22400	purifying selection	purifying selection	stress_specific_differentially_expressed	blaev_herbivory_up	2.16246	expressed			ath_DE_no	0.4517	0.5112	0.0351	0.075	0.0777064	0.146714	DE	no
BLAEV0006656	BLAEV0031740	AT3G22415	purifying selection	purifying selection	expressed			expressed			ath_DE_no	7.4503	8.6589	1.0029	0.5004	0.134612	0.0577903	no	no
BLAEV0006649	BLAEV0031739	AT3G22420	purifying selection	purifying selection	expressed			constitutively_expressed			ath_cold_down	0.5911	0.4223	0.0584	0.0801	0.0987988	0.189676	no	no
BLAEV0006649	BLAEV0031739	AT3G22420	purifying selection	purifying selection	expressed			constitutively_expressed			ath_cold_down	0.5911	0.4223	0.0584	0.0801	0.0987988	0.189676	no	no
BLAEV0006630	BLAEV0031724	AT3G22550	purifying selection	purifying selection	constitutively_expressed			constitutively_expressed			ath_herbivory_up	0.3642	0.355	0.0720	0.0846	0.197694	0.23831	no	no
BLAEV0006620	BLAEV0031719	AT3G22660	purifying selection	purifying selection	expressed			constitutively_expressed			ath_cold_up	35.4275	0.7011	1.8254	0.0768	0.0515249	0.109542	no	no
BLAEV0006609	BLAEV0031718	AT3G22750	purifying selection	purifying selection	constitutively_expressed			constitutively_expressed			ath_DE_no	0.3423	0.3313	0.0539	0.0388	0.157464	0.117114	no	no
BLAEV0006606	BLAEV0031715	AT3G22790	purifying selection	purifying selection	stress_specific_differentially_expressed	blaev_cold_down	-2.59185	stress_specific_differentially_expressed	blaev_heat_down	-2.98228	ath_DE_no	0.2803	0.2582	0.0871	0.0767	0.310738	0.297057	DE	DE
BLAEV0006606	BLAEV0031715	AT3G22790	purifying selection	purifying selection	stress_specific_differentially_expressed	blaev_heat_down	-2.84681	stress_specific_differentially_expressed	blaev_heat_down	-2.98228	ath_DE_no	0.2803	0.2582	0.0871	0.0767	0.310738	0.297057	DE	DE
BLAEV0006601	BLAEV0031710	AT3G22820	purifying selection	purifying selection	unexpressed_in_leaves			unexpressed_in_leaves			ath_DE_no	0.4168	0.8969	0.1860	0.3286	0.446257	0.366373	no	no
BLAEV0006593	BLAEV0031705	AT3G22845	purifying selection	purifying selection	stress_specific_differentially_expressed	blaev_cold_up	1.28136	constitutively_expressed			ath_DE_no	0.7774	0.4714	0.0950	0.0319	0.122202	0.0676708	DE	no
BLAEV0006583	BLAEV0031700	AT3G22910	purifying selection	purifying selection	expressed			stress_specific_differentially_expressed	blaev_herbivory_up	4.69627	ath_DE_no	0.4676	0.4666	0.0398	0.0481	0.0851155	0.103086	no	DE
BLAEV0006581	BLAEV0031697	AT3G22942	purifying selection	purifying selection	expressed			constitutively_expressed			ath_DE_no	69.9503	0.235	1.1441	0.0371	0.0163559	0.157872	no	no
BLAEV0006579	BLAEV0031694	AT3G22960	purifying selection	purifying selection	constitutively_expressed			stress_specific_differentially_expressed	blaev_heat_down	-1.48926	ath_DE_no	0.4322	0.4353	0.0294	0.0229	0.0680241	0.0526074	no	DE
BLAEV0006562	BLAEV0031684	AT3G23050	purifying selection	purifying selection	expressed			expressed			ath_cold_down	0.4603	0.5329	0.0526	0.1065	0.114273	0.19985	no	no
BLAEV0006562	BLAEV0031684	AT3G23050	purifying selection	purifying selection	expressed			expressed			ath_herbivory_down	0.4603	0.5329	0.0526	0.1065	0.114273	0.19985	no	no
BLAEV0006562	BLAEV0031684	AT3G23050	purifying selection	purifying selection	expressed			expressed			ath_herbivory_down	0.4603	0.5329	0.0526	0.1065	0.114273	0.19985	no	no
BLAEV0006550	BLAEV0031682	AT3G23130	purifying selection	purifying selection	unexpressed_in_leaves			unexpressed_in_leaves			ath_DE_no	0.2639	0.2031	0.0851	0.0772	0.322471	0.380108	no	no
BLAEV0006547	BLAEV0031680	AT3G23170	purifying selection	purifying selection	constitutively_expressed			unexpressed_in_leaves			ath_DE_no	0.3854	0.5911	0.1226	0.1424	0.318111	0.240907	no	no
BLAEV0006541	BLAEV0031679	AT3G23200	purifying selection	purifying selection	expressed			expressed			ath_DE_no	0.3393	0.3237	0.0351	0.0286	0.103448	0.0883534	no	no
BLAEV0006536	BLAEV0031673	AT3G23240	purifying selection	purifying selection	expressed			unexpressed_in_leaves			ath_DE_no	0.7975	0.5893	0.0779	0.1016	0.0976803	0.172408	no	no
BLAEV0006532	BLAEV0031671	AT3G23250	purifying selection	purifying selection	unexpressed_in_leaves			stress_specific_differentially_expressed	blaev_herbivory_up	3.65181	ath_herbivory_up	0.4452	0.4192	0.0967	0.0834	0.217206	0.19895	no	DE
BLAEV0006529	BLAEV0031669	AT3G23270	purifying selection	purifying selection	stress_specific_differentially_expressed	blaev_herbivory_up	2.76114	unexpressed_in_leaves			ath_DE_no	0.4271	0.4428	0.0771	0.0805	0.18052	0.181798	DE	no
BLAEV0006528	BLAEV0031668	AT3G23280	purifying selection	purifying selection	constitutively_expressed			unexpressed_in_leaves			ath_DE_no	0.3506	68.8136	0.0778	1.4126	0.221905	0.0205279	no	no
BLAEV0006523	BLAEV0031661	AT3G23300	purifying selection	purifying selection	constitutively_expressed			constitutively_expressed			ath_DE_no	0.3424	0.3193	0.0300	0.0392	0.0876168	0.122769	no	no
BLAEV0006522	BLAEV0031658	AT3G23325	purifying selection	purifying selection	constitutively_expressed			unexpressed_in_leaves			ath_DE_no	0.4784	1.1467	0.0142	0.8981	0.0296823	0.783204	no	no
BLAEV0006519	BLAEV0031652	AT3G23380	purifying selection	purifying selection	unexpressed_in_leaves			unexpressed_in_leaves			ath_DE_no	0.5164	0.5077	0.1766	0.1359	0.341983	0.267678	no	no
BLAEV0006518	BLAEV0031651	AT3G23390	purifying selection	purifying selection	constitutively_expressed			constitutively_expressed			ath_DE_no	0.4426	0.5558	0.0169	0.0162	0.0381835	0.0291472	no	no
BLAEV0006515	BLAEV0031648	AT3G23430	purifying selection	purifying selection	unexpressed_in_leaves			unexpressed_in_leaves			ath_DE_no	0.3904	0.4032	0.0579	0.0638	0.148309	0.158234	no	no
BLAEV0006506	BLAEV0031643	AT3G23540	purifying selection	purifying selection	expressed			constitutively_expressed			ath_DE_no	70.3798	0.3184	1.2037	0.0663	0.0171029	0.208229	no	no
BLAEV0006505	BLAEV0031640	AT3G23560	purifying selection	purifying selection	stress_specific_differentially_expressed	blaev_cold_up	3.07088	unexpressed_in_leaves			ath_DE_no	0.4219	0.4312	0.0801	0.1273	0.189855	0.295223	DE	no
BLAEV0006472	BLAEV0031625	AT3G23670	purifying selection	purifying selection	expressed			expressed			ath_DE_no	0.3148	0.3178	0.0730	0.0583	0.231893	0.183449	no	no
BLAEV0006473	BLAEV0031624	AT3G23690	purifying selection	purifying selection	constitutively_expressed			constitutively_expressed			ath_DE_no	0.3441	74.6092	0.0432	1.1338	0.125545	0.0151965	no	no
BLAEV0006476	BLAEV0031622	AT3G23710	purifying selection	purifying selection	constitutively_expressed			constitutively_expressed			ath_DE_no	0.4642	0.5389	0.0810	0.1319	0.174494	0.244758	no	no
BLAEV0006481	BLAEV0031618	AT3G23740	purifying selection	purifying selection	expressed			expressed			ath_DE_no	0.5965	67.6753	0.2433	1.0467	0.407879	0.0154665	no	no
BLAEV0006484	BLAEV0031614	AT3G23770	purifying selection	purifying selection	unexpressed_in_leaves			unexpressed_in_leaves			ath_herbivory_down	0.4917	0.5098	0.0792	0.0837	0.161074	0.164182	no	no
BLAEV0006488	BLAEV0031610	AT3G23810	purifying selection	purifying selection	constitutively_expressed			constitutively_expressed			ath_cold_up	0.6399	0.645	0.0123	0.0141	0.0192218	0.0218605	no	no
BLAEV0006488	BLAEV0031610	AT3G23810	purifying selection	purifying selection	constitutively_expressed			constitutively_expressed			ath_herbivory_down	0.6399	0.645	0.0123	0.0141	0.0192218	0.0218605	no	no
BLAEV0006368	BLAEV0031566	AT3G23920	purifying selection	purifying selection	stress_specific_differentially_expressed	blaev_heat_up	1.9037	stress_specific_differentially_expressed	blaev_herbivory_up	2.53366	ath_heat_up	0.4491	0.4368	0.0589	0.0436	0.131151	0.0998168	DE	DE
BLAEV0006368	BLAEV0031566	AT3G23920	purifying selection	purifying selection	stress_specific_differentially_expressed	blaev_heat_up	1.9037	stress_specific_differentially_expressed	blaev_heat_up	2.05865	ath_heat_up	0.4491	0.4368	0.0589	0.0436	0.131151	0.0998168	DE	DE
BLAEV0006368	BLAEV0031566	AT3G23920	purifying selection	purifying selection	stress_specific_differentially_expressed	blaev_heat_up	1.9037	stress_specific_differentially_expressed	blaev_cold_up	3.17573	ath_heat_up	0.4491	0.4368	0.0589	0.0436	0.131151	0.0998168	DE	DE
BLAEV0006371	BLAEV0031567	AT3G23930	purifying selection	purifying selection	expressed			expressed			ath_DE_no	0.5457	0.5565	0.0882	0.0774	0.161627	0.139084	no	no
BLAEV0006379	BLAEV0031570	AT3G23980	purifying selection	purifying selection	constitutively_expressed			constitutively_expressed			ath_DE_no	0.2829	0.2992	0.0742	0.0934	0.262283	0.312166	no	no
BLAEV0006382	BLAEV0031572	AT3G24010	purifying selection	purifying selection	constitutively_expressed			expressed			ath_DE_no	0.8300	0.5136	0.2104	0.0709	0.253494	0.138045	no	no
BLAEV0006394	BLAEV0031574	AT3G24090	purifying selection	purifying selection	expressed			stress_specific_differentially_expressed	blaev_herbivory_up	1.91162	ath_DE_no	40.4932	0.4399	1.0777	0.0157	0.0266143	0.0356899	no	DE
BLAEV0006397	BLAEV0031578	AT3G24120	purifying selection	purifying selection	constitutively_expressed			constitutively_expressed			ath_DE_no	0.4514	0.3493	0.0394	0.0516	0.087284	0.147724	no	no
BLAEV0006403	BLAEV0031580	AT3G24150	purifying selection	purifying selection	expressed			constitutively_expressed			ath_DE_no	0.4025	0.4967	0.0882	0.0719	0.21913	0.144755	no	no
BLAEV0006407	BLAEV0031581	AT3G24160	purifying selection	purifying selection	constitutively_expressed			constitutively_expressed			ath_DE_no	0.3529	0.2836	0.0851	0.0921	0.241145	0.324753	no	no
BLAEV0006408	BLAEV0031582	AT3G24170	purifying selection	purifying selection	constitutively_expressed			constitutively_expressed			ath_cold_up	0.3316	0.3187	0.0351	0.0295	0.10585	0.0925635	no	no
BLAEV0006408	BLAEV0031582	AT3G24170	purifying selection	purifying selection	constitutively_expressed			constitutively_expressed			ath_cold_up	0.3316	0.3187	0.0351	0.0295	0.10585	0.0925635	no	no
BLAEV0006408	BLAEV0031582	AT3G24170	purifying selection	purifying selection	constitutively_expressed			constitutively_expressed			ath_cold_up	0.3316	0.3187	0.0351	0.0295	0.10585	0.0925635	no	no
BLAEV0006414	BLAEV0031587	AT3G24220	purifying selection	purifying selection	unexpressed_in_leaves			unexpressed_in_leaves			ath_DE_no	0.4405	0.5318	0.0908	0.1439	0.206129	0.27059	no	no
BLAEV0006417	BLAEV0031590	AT3G24225	purifying selection	purifying selection	unexpressed_in_leaves			unexpressed_in_leaves			ath_DE_no	0.2206	0.2567	0.1024	0.1317	0.464189	0.51305	no	no
BLAEV0006421	BLAEV0031591	AT3G24240	purifying selection	purifying selection	unexpressed_in_leaves			unexpressed_in_leaves			ath_DE_no	0.4335	0.4124	0.0432	0.0387	0.099654	0.0938409	no	no
BLAEV0006352	BLAEV0031562	AT3G24350	purifying selection	purifying selection	constitutively_expressed			constitutively_expressed			ath_DE_no	0.4669	0.445	0.0718	0.0785	0.15378	0.176404	no	no
BLAEV0006347	BLAEV0031558	AT3G24450	purifying selection	purifying selection	unexpressed_in_leaves			unexpressed_in_leaves			ath_DE_no	0.2762	0.2311	0.0277	0.032	0.10029	0.138468	no	no
BLAEV0006345	BLAEV0031557	AT3G24460	purifying selection	purifying selection	expressed			unexpressed_in_leaves			ath_cold_up	0.4551	0.4607	0.0715	0.0854	0.157108	0.18537	no	no
BLAEV0006345	BLAEV0031557	AT3G24460	purifying selection	purifying selection	expressed			unexpressed_in_leaves			ath_cold_up	0.4551	0.4607	0.0715	0.0854	0.157108	0.18537	no	no
BLAEV0006333	BLAEV0031549	AT3G24530	purifying selection	purifying selection	constitutively_expressed			constitutively_expressed			ath_DE_no	0.3373	0.3709	0.0393	0.033	0.116513	0.0889728	no	no
BLAEV0006328	BLAEV0031548	AT3G24550	purifying selection	purifying selection	unexpressed_in_leaves			expressed			ath_DE_no	0.8568	0.5825	0.1832	0.0552	0.213819	0.0947639	no	no
BLAEV0006318	BLAEV0031544	AT3G24600	purifying selection	purifying selection	expressed			unexpressed_in_leaves			ath_DE_no	1.2635	0.519	0.4486	0.1646	0.355046	0.317148	no	no
BLAEV0006304	BLAEV0031542	AT3G24620	purifying selection	purifying selection	unexpressed_in_leaves			unexpressed_in_leaves			ath_DE_no	0.4528	0.4687	0.0542	0.051	0.1197	0.108812	no	no
BLAEV0006303	BLAEV0031541	AT3G24630	purifying selection	purifying selection	unexpressed_in_leaves			expressed			ath_DE_no	0.4759	0.4032	0.1358	0.1318	0.285354	0.326885	no	no
BLAEV0006302	BLAEV0031539	AT3G24650	purifying selection	purifying selection	unexpressed_in_leaves			unexpressed_in_leaves			ath_DE_no	0.4321	0.4601	0.0895	0.0602	0.207128	0.130841	no	no
BLAEV0006297	BLAEV0031537	AT3G24670	purifying selection	purifying selection	expressed			expressed			ath_DE_no	0.4972	0.503	0.0339	0.0356	0.0681818	0.0707753	no	no
BLAEV0006295	BLAEV0031536	AT3G24715	purifying selection	purifying selection	expressed			expressed			ath_DE_no	0.4072	0.4451	0.1108	0.1082	0.272102	0.243091	no	no
BLAEV0006294	BLAEV0031535	AT3G24730	purifying selection	purifying selection	constitutively_expressed			expressed			ath_DE_no	0.7768	51.3959	0.0716	2.6345	0.092173	0.051259	no	no
BLAEV0006291	BLAEV0031533	AT3G24740	purifying selection	purifying selection	constitutively_expressed			constitutively_expressed			ath_DE_no	0.4926	0.3738	0.0747	0.0827	0.151644	0.221241	no	no
BLAEV0006289	BLAEV0031531	AT3G24770	purifying selection	purifying selection	expressed			expressed			ath_DE_no	0.3625	0.2418	0.1257	0.1082	0.346759	0.447477	no	no
BLAEV0006214	BLAEV0031502	AT3G25170	purifying selection	purifying selection	unexpressed_in_leaves			unexpressed_in_leaves			ath_DE_no	0.5220	0.6703	0.2603	0.2751	0.498659	0.410413	no	no
BLAEV0006217	BLAEV0031498	AT3G25180	purifying selection	purifying selection	stress_specific_differentially_expressed	blaev_herbivory_up	9.54588	expressed			ath_herbivory_down	0.3931	0.4556	0.1041	0.0936	0.264818	0.205443	DE	no
BLAEV0006217	BLAEV0031498	AT3G25180	purifying selection	purifying selection	stress_specific_differentially_expressed	blaev_herbivory_up	9.54588	expressed			ath_herbivory_down	0.3931	0.4556	0.1041	0.0936	0.264818	0.205443	DE	no
BLAEV0021399	BLAEV0027822	AT1G60060	purifying selection	purifying selection	unexpressed_in_leaves			expressed			ath_DE_no	0.4273	0.4055	0.0880	0.0648	0.205944	0.159803	no	no
BLAEV0021406	BLAEV0027821	AT1G60070	purifying selection	purifying selection	constitutively_expressed			expressed			ath_DE_no	18.3175	0.3003	1.1684	0.0362	0.063786	0.120546	no	no
BLAEV0021423	BLAEV0027780	AT1G60550	purifying selection	purifying selection	constitutively_expressed			stress_specific_differentially_expressed	blaev_heat_down	-5.39216	ath_DE_no	0.3537	0.3929	0.0474	0.0547	0.134012	0.139221	no	DE
BLAEV0021448	BLAEV0027770	AT1G60770	purifying selection	purifying selection	stress_specific_differentially_expressed	blaev_herbivory_down	-1.46477	expressed			ath_DE_no	0.4595	0.4398	0.0643	0.06	0.139935	0.136426	DE	no
BLAEV0021453	BLAEV0027916	AT1G60810	purifying selection	purifying selection	constitutively_expressed			constitutively_expressed			ath_DE_no	0.2788	0.2484	0.0302	0.0214	0.108321	0.0861514	no	no
BLAEV0021462	BLAEV0027922	AT1G60890	purifying selection	purifying selection	expressed			expressed			ath_cold_up	0.3549	11.5132	0.0563	1.1296	0.158636	0.0981135	no	no
BLAEV0021470	BLAEV0027930	AT1G60950	purifying selection	purifying selection	constitutively_expressed			stress_specific_differentially_expressed	blaev_heat_down	-1.90718	ath_cold_up	0.3718	0.3238	0.1040	0.0615	0.27972	0.189932	no	DE
BLAEV0021471	BLAEV0027931	AT1G60960	purifying selection	purifying selection	expressed			constitutively_expressed			ath_cold_down	0.3277	0.3473	0.0582	0.0535	0.177601	0.154045	no	no
BLAEV0021479	BLAEV0027932	AT1G60986	purifying selection	purifying selection	unexpressed_in_leaves			expressed			ath_DE_no	0.3466	0.4303	0.0826	0.1399	0.238315	0.325122	no	no
BLAEV0021491	BLAEV0027935	AT1G61010	purifying selection	purifying selection	unexpressed_in_leaves			constitutively_expressed			ath_DE_no	62.8190	0.4282	1.0025	0.0321	0.0159585	0.074965	no	no
BLAEV0021493	BLAEV0027936	AT1G61040	purifying selection	purifying selection	constitutively_expressed			constitutively_expressed			ath_DE_no	0.4011	0.3992	0.0426	0.0446	0.106208	0.111723	no	no
BLAEV0021495	BLAEV0027941	AT1G61080	purifying selection	purifying selection	unexpressed_in_leaves			unexpressed_in_leaves			ath_DE_no	0.5864	0.4509	0.1060	0.0731	0.180764	0.16212	no	no
BLAEV0021520	BLAEV0027972	AT1G61340	purifying selection	purifying selection	expressed			expressed			ath_herbivory_down	0.6551	67.0567	0.2704	1.6514	0.412761	0.0246269	no	no
BLAEV0021520	BLAEV0027972	AT1G61340	purifying selection	purifying selection	expressed			expressed			ath_herbivory_down	0.6551	67.0567	0.2704	1.6514	0.412761	0.0246269	no	no
BLAEV0021543	BLAEV0027975	AT1G61390	purifying selection	purifying selection	unexpressed_in_leaves			unexpressed_in_leaves			ath_DE_no	2.6439	1.4122	0.5086	0.3419	0.192367	0.242105	no	no
BLAEV0021559	BLAEV0027994	AT1G61630	purifying selection	purifying selection	unexpressed_in_leaves			unexpressed_in_leaves			ath_DE_no	2.3283	0.4466	0.2917	0.0615	0.125285	0.137707	no	no
BLAEV0021560	BLAEV0028003	AT1G61667	purifying selection	purifying selection	stress_specific_differentially_expressed	blaev_cold_down	-2.76179	expressed			ath_cold_down	0.3576	0.4473	0.0483	0.0375	0.135067	0.0838364	DE	no
BLAEV0021577	BLAEV0028015	AT1G61790	purifying selection	purifying selection	constitutively_expressed			unexpressed_in_leaves			ath_DE_no	0.5510	1.0088	0.0483	0.0709	0.0876588	0.0702815	no	no
BLAEV0021578	BLAEV0028017	AT1G61795	purifying selection	purifying selection	stress_specific_differentially_expressed	blaev_cold_down	-4.71158	stress_specific_differentially_expressed	blaev_heat_down	-3.35043	ath_DE_no	0.4206	69.9664	0.1036	1.2046	0.246315	0.0172168	DE	DE
BLAEV0021582	BLAEV0028025	AT1G61810	purifying selection	purifying selection	stress_specific_differentially_expressed	blaev_herbivory_up	7.14341	stress_specific_differentially_expressed	blaev_heat_down	-7.5423	ath_cold_down	0.6921	0.6034	0.1458	0.1427	0.210663	0.236493	DE	DE
BLAEV0021589	BLAEV0028028	AT1G61890	purifying selection	purifying selection	stress_specific_differentially_expressed	blaev_herbivory_up	3.55284	stress_specific_differentially_expressed	blaev_cold_up	2.5185	ath_herbivory_up	0.7411	0.5834	0.0211	0.0261	0.0284712	0.0447377	DE	DE
BLAEV0021589	BLAEV0028028	AT1G61890	purifying selection	purifying selection	stress_specific_differentially_expressed	blaev_herbivory_up	3.55284	stress_specific_differentially_expressed	blaev_cold_up	2.5185	ath_herbivory_up	0.7411	0.5834	0.0211	0.0261	0.0284712	0.0447377	DE	DE
BLAEV0021595	BLAEV0028034	AT1G61900	purifying selection	purifying selection	expressed			expressed			ath_DE_no	0.3620	0.3634	0.0451	0.054	0.124586	0.148597	no	no
BLAEV0021613	BLAEV0028050	AT1G62280	purifying selection	purifying selection	unexpressed_in_leaves			expressed			ath_DE_no	0.8812	0.496	0.2451	0.1065	0.278143	0.214718	no	no
BLAEV0021616	BLAEV0028056	AT1G62300	purifying selection	purifying selection	stress_specific_differentially_expressed	blaev_cold_up	4.22829	constitutively_expressed			ath_DE_no	0.6231	0.5707	0.0731	0.1174	0.117317	0.205712	DE	no
BLAEV0021616	BLAEV0028056	AT1G62300	purifying selection	purifying selection	stress_specific_differentially_expressed	blaev_herbivory_up	3.18318	constitutively_expressed			ath_DE_no	0.6231	0.5707	0.0731	0.1174	0.117317	0.205712	DE	no
BLAEV0021628	BLAEV0028066	AT1G62360	purifying selection	purifying selection	unexpressed_in_leaves			unexpressed_in_leaves			ath_DE_no	0.5895	0.347	0.0837	0.0357	0.141985	0.102882	no	no
BLAEV0021632	BLAEV0028068	AT1G62380	purifying selection	purifying selection	stress_specific_differentially_expressed	blaev_drought_down	-3.88681	stress_specific_differentially_expressed	blaev_cold_up	2.51805	ath_DE_no	0.5180	0.4851	0.0348	0.0508	0.0671815	0.104721	DE	DE
BLAEV0021632	BLAEV0028068	AT1G62380	purifying selection	purifying selection	stress_specific_differentially_expressed	blaev_cold_up	3.05626	stress_specific_differentially_expressed	blaev_cold_up	2.51805	ath_DE_no	0.5180	0.4851	0.0348	0.0508	0.0671815	0.104721	DE	DE
BLAEV0021633	BLAEV0028069	AT1G62400	purifying selection	purifying selection	expressed			unexpressed_in_leaves			ath_DE_no	0.4875	0.4025	0.0120	0.0093	0.0246154	0.0231056	no	no
BLAEV0021642	BLAEV0028074	AT1G62450	purifying selection	purifying selection	unexpressed_in_leaves			unexpressed_in_leaves			ath_DE_no	0.5120	0.4743	0.0552	0.0628	0.107813	0.132406	no	no
BLAEV0021649	BLAEV0028076	AT1G62500	purifying selection	purifying selection	unexpressed_in_leaves			expressed			ath_DE_no	0.7245	0.6701	0.0875	0.2587	0.120773	0.386062	no	no
BLAEV0021662	BLAEV0028079	AT1G62580	purifying selection	purifying selection	constitutively_expressed			constitutively_expressed			ath_DE_no	2.2499	1.4784	0.2780	0.2849	0.123561	0.192708	no	no
BLAEV0021665	BLAEV0028080	AT1G62640	purifying selection	purifying selection	expressed			constitutively_expressed			ath_DE_no	0.3520	0.3179	0.0375	0.0347	0.106534	0.109154	no	no
BLAEV0021667	BLAEV0028082	AT1G62660	purifying selection	purifying selection	unexpressed_in_leaves			stress_specific_differentially_expressed	blaev_herbivory_up	8.57776	ath_cold_down	0.5132	0.4881	0.1048	0.0946	0.204209	0.193813	no	DE
BLAEV0021667	BLAEV0028082	AT1G62660	purifying selection	purifying selection	unexpressed_in_leaves			stress_specific_differentially_expressed	blaev_herbivory_up	8.57776	ath_cold_down	0.5132	0.4881	0.1048	0.0946	0.204209	0.193813	no	DE
BLAEV0021667	BLAEV0028082	AT1G62660	purifying selection	purifying selection	unexpressed_in_leaves			stress_specific_differentially_expressed	blaev_herbivory_up	8.57776	ath_cold_down	0.5132	0.4881	0.1048	0.0946	0.204209	0.193813	no	DE
BLAEV0021667	BLAEV0028082	AT1G62660	purifying selection	purifying selection	unexpressed_in_leaves			stress_specific_differentially_expressed	blaev_herbivory_up	8.57776	ath_cold_down	0.5132	0.4881	0.1048	0.0946	0.204209	0.193813	no	DE
BLAEV0021677	BLAEV0028097	AT1G62740	purifying selection	purifying selection	constitutively_expressed			stress_specific_differentially_expressed	blaev_cold_up	1.17882	ath_cold_up	0.4747	0.4198	0.0526	0.049	0.110807	0.116722	no	DE
BLAEV0021687	BLAEV0028105	AT1G62790	purifying selection	purifying selection	constitutively_expressed			unexpressed_in_leaves			ath_herbivory_up	0.7029	0.4284	0.3005	0.2134	0.427515	0.498133	no	no
BLAEV0021704	BLAEV0028119	AT1G62980	purifying selection	purifying selection	unexpressed_in_leaves			unexpressed_in_leaves			ath_DE_no	1.8208	0.5686	0.4455	0.0978	0.244673	0.172001	no	no
BLAEV0021706	BLAEV0028123	AT1G62990	purifying selection	purifying selection	expressed			stress_specific_differentially_expressed	blaev_herbivory_up	2.24794	ath_DE_no	0.4082	0.4321	0.0201	0.0469	0.0492406	0.10854	no	DE
BLAEV0021707	BLAEV0028124	AT1G63000	purifying selection	purifying selection	constitutively_expressed			constitutively_expressed			ath_DE_no	0.4615	0.5839	0.0373	0.0322	0.0808234	0.0551464	no	no
BLAEV0021708	BLAEV0028125	AT1G63010	purifying selection	purifying selection	constitutively_expressed			stress_specific_differentially_expressed	blaev_cold_down	-1.31336	ath_DE_no	0.2494	0.2568	0.0389	0.0367	0.155974	0.142913	no	DE
BLAEV0021708	BLAEV0028125	AT1G63010	purifying selection	purifying selection	constitutively_expressed			stress_specific_differentially_expressed	blaev_herbivory_up	1.65152	ath_DE_no	0.2494	0.2568	0.0389	0.0367	0.155974	0.142913	no	DE
BLAEV0021714	BLAEV0028131	AT1G63050	purifying selection	purifying selection	constitutively_expressed			constitutively_expressed			ath_DE_no	0.4536	0.6072	0.0360	0.0833	0.0793651	0.137187	no	no
BLAEV0021717	BLAEV0028133	AT1G63090	purifying selection	purifying selection	stress_specific_differentially_expressed	blaev_cold_up	1.79961	constitutively_expressed			ath_cold_down	0.5490	0.4521	0.1614	0.1031	0.293989	0.228047	DE	no
BLAEV0021721	BLAEV0028136	AT1G63100	purifying selection	purifying selection	expressed			expressed			ath_DE_no	0.5034	0.4173	0.0558	0.0547	0.110846	0.131081	no	no
BLAEV0021725	BLAEV0028137	AT1G63120	purifying selection	purifying selection	constitutively_expressed			expressed			ath_DE_no	0.3939	0.3668	0.0527	0.0359	0.13379	0.0978735	no	no
BLAEV0021774	BLAEV0028147	AT1G63250	purifying selection	purifying selection	expressed			expressed			ath_DE_no	0.7818	0.464	0.2157	0.0644	0.275902	0.138793	no	no
BLAEV0021776	BLAEV0028155	AT1G63290	purifying selection	purifying selection	constitutively_expressed			unexpressed_in_leaves			ath_DE_no	0.3707	0.3794	0.0443	0.0513	0.119504	0.135213	no	no
BLAEV0021750	BLAEV0028188	AT1G63300	purifying selection	purifying selection	unexpressed_in_leaves			stress_specific_differentially_expressed	blaev_heat_down	-4.46654	ath_DE_no	41.6937	0.5288	1.3036	0.0544	0.0312661	0.102874	no	DE
BLAEV0021794	BLAEV0028183	AT1G63500	purifying selection	purifying selection	stress_specific_differentially_expressed	blaev_cold_up	1.45269	constitutively_expressed			ath_herbivory_down	0.3490	0.339	0.0223	0.009	0.0638968	0.0265487	DE	no
BLAEV0021797	BLAEV0028181	AT1G63550	purifying selection	purifying selection	unexpressed_in_leaves			unexpressed_in_leaves			ath_DE_no	60.2181	1.1314	1.2111	0.3764	0.0201119	0.332685	no	no
BLAEV0021806	BLAEV0028179	AT1G63670	purifying selection	purifying selection	expressed			stress_specific_differentially_expressed	blaev_heat_down	-1.66856	ath_cold_up	0.3486	0.3367	0.1007	0.1046	0.28887	0.310662	no	DE
BLAEV0021820	BLAEV0028162	AT1G63840	purifying selection	purifying selection	constitutively_expressed			unexpressed_in_leaves			ath_DE_no	0.5931	0.4287	0.0841	0.1135	0.141797	0.264754	no	no
BLAEV0021825	BLAEV0028161	AT1G63855	purifying selection	purifying selection	expressed			expressed			ath_DE_no	0.4221	0.5732	0.0943	0.0804	0.223407	0.140265	no	no
BLAEV0021827	BLAEV0028160	AT1G63910	purifying selection	purifying selection	unexpressed_in_leaves			unexpressed_in_leaves			ath_DE_no	0.5479	0.4417	0.0804	0.07	0.146742	0.158479	no	no
BLAEV0021834	BLAEV0027766	AT1G63980	purifying selection	purifying selection	constitutively_expressed			expressed			ath_DE_no	0.4722	9.9257	0.0640	2.0999	0.135536	0.211562	no	no
BLAEV0021838	BLAEV0027765	AT1G64000	purifying selection	purifying selection	unexpressed_in_leaves			unexpressed_in_leaves			ath_DE_no	0.4857	0.4326	0.0589	0.0563	0.121268	0.130143	no	no
BLAEV0021844	BLAEV0027761	AT1G64060	purifying selection	purifying selection	stress_specific_differentially_expressed	blaev_cold_up	1.70926	expressed			ath_DE_no	0.4557	8.6038	0.0327	1.5061	0.0717577	0.175051	DE	no
BLAEV0021846	BLAEV0027759	AT1G64065	purifying selection	purifying selection	unexpressed_in_leaves			expressed			ath_DE_no	0.5950	0.5948	0.1294	0.0994	0.217479	0.167115	no	no
BLAEV0021866	BLAEV0027740	AT1G64230	purifying selection	purifying selection	stress_specific_differentially_expressed	blaev_heat_down	-1.50245	constitutively_expressed			ath_cold_down	0.2458	0.2814	0.0072	0.0059	0.0292921	0.0209666	DE	no
BLAEV0021866	BLAEV0027740	AT1G64230	purifying selection	purifying selection	stress_specific_differentially_expressed	blaev_heat_down	-1.50245	constitutively_expressed			ath_cold_down	0.2458	0.2814	0.0072	0.0059	0.0292921	0.0209666	DE	no
BLAEV0021868	BLAEV0027737	AT1G64280	purifying selection	purifying selection	constitutively_expressed			constitutively_expressed			ath_DE_no	0.4267	0.4638	0.1596	0.1065	0.374033	0.229625	no	no
BLAEV0021878	BLAEV0027725	AT1G64385	purifying selection	purifying selection	constitutively_expressed			expressed			ath_DE_no	0.4159	0.6839	0.1151	0.2104	0.276749	0.307647	no	no
BLAEV0023864	BLAEV0026477	AT1G70570	purifying selection	purifying selection	constitutively_expressed			unexpressed_in_leaves			ath_DE_no	0.4208	40.3244	0.0408	1.0873	0.0969582	0.0269638	no	no
BLAEV0023861	BLAEV0026473	AT1G70600	purifying selection	purifying selection	constitutively_expressed			constitutively_expressed			ath_DE_no	0.8868	0.6569	0.0009	0.0007	0.00101488	0.00106561	no	no
BLAEV0023853	BLAEV0026472	AT1G70680	purifying selection	purifying selection	constitutively_expressed			expressed			ath_DE_no	0.5731	0.5156	0.1257	0.1823	0.219333	0.353569	no	no
BLAEV0023852	BLAEV0026468	AT1G70690	purifying selection	purifying selection	expressed			unexpressed_in_leaves			ath_cold_down	0.4780	0.5108	0.1208	0.1474	0.25272	0.288567	no	no
BLAEV0023851	BLAEV0026467	AT1G70700	purifying selection	purifying selection	stress_specific_differentially_expressed	blaev_herbivory_up	4.7278	stress_specific_differentially_expressed	blaev_herbivory_up	4.72986	ath_DE_no	0.4444	0.4361	0.1196	0.1403	0.269127	0.321715	DE	DE
BLAEV0023851	BLAEV0026467	AT1G70700	purifying selection	purifying selection	stress_specific_differentially_expressed	blaev_herbivory_up	4.7278	stress_specific_differentially_expressed	blaev_heat_down	-3.27073	ath_DE_no	0.4444	0.4361	0.1196	0.1403	0.269127	0.321715	DE	DE
BLAEV0023850	BLAEV0026466	AT1G70710	purifying selection	purifying selection	expressed			expressed			ath_DE_no	0.4722	65.8223	0.0352	1.0243	0.0745447	0.0155616	no	no
BLAEV0023843	BLAEV0026463	AT1G70750	purifying selection	purifying selection	unexpressed_in_leaves			stress_specific_differentially_expressed	blaev_herbivory_up	1.58016	ath_DE_no	0.6742	0.6105	0.1454	0.118	0.215663	0.193284	no	DE
BLAEV0023838	BLAEV0026462	AT1G70770	purifying selection	purifying selection	constitutively_expressed			constitutively_expressed			ath_DE_no	0.3213	0.4177	0.0587	0.0742	0.182695	0.177639	no	no
BLAEV0023837	BLAEV0026458	AT1G70790	purifying selection	purifying selection	constitutively_expressed			constitutively_expressed			ath_DE_no	0.4163	0.3719	0.0488	0.0853	0.117223	0.229363	no	no
BLAEV0023830	BLAEV0026448	AT1G70850	purifying selection	purifying selection	expressed			unexpressed_in_leaves			ath_DE_no	0.8799	0.8613	0.1804	0.1902	0.205023	0.220829	no	no
BLAEV0023827	BLAEV0026445	AT1G70895	neutral divergence	neutral divergence	expressed			expressed			ath_DE_no	0.2842	0.2472	0.2306	0.2071	0.8114	0.837783	no	no
BLAEV0023822	BLAEV0026444	AT1G70940	purifying selection	purifying selection	stress_specific_differentially_expressed	blaev_heat_down	-1.65502	stress_specific_differentially_expressed	blaev_heat_down	-2.09253	ath_DE_no	0.5418	0.5897	0.0341	0.0399	0.0629384	0.0676615	DE	DE
BLAEV0023822	BLAEV0026444	AT1G70940	purifying selection	purifying selection	stress_specific_differentially_expressed	blaev_heat_down	-1.65502	stress_specific_differentially_expressed	blaev_cold_down	-2.17148	ath_DE_no	0.5418	0.5897	0.0341	0.0399	0.0629384	0.0676615	DE	DE
BLAEV0023818	BLAEV0026440	AT1G71000	purifying selection	purifying selection	stress_specific_differentially_expressed	blaev_heat_up	2.58438	stress_specific_differentially_expressed	blaev_heat_up	5.95892	ath_cold_up	0.3437	0.7524	0.0744	0.1466	0.216468	0.194843	DE	DE
BLAEV0023818	BLAEV0026440	AT1G71000	purifying selection	purifying selection	stress_specific_differentially_expressed	blaev_heat_up	2.58438	stress_specific_differentially_expressed	blaev_heat_up	5.95892	ath_heat_up	0.3437	0.7524	0.0744	0.1466	0.216468	0.194843	DE	DE
BLAEV0023818	BLAEV0026440	AT1G71000	purifying selection	purifying selection	stress_specific_differentially_expressed	blaev_heat_up	2.58438	stress_specific_differentially_expressed	blaev_heat_up	5.95892	ath_heat_up	0.3437	0.7524	0.0744	0.1466	0.216468	0.194843	DE	DE
BLAEV0023818	BLAEV0026440	AT1G71000	purifying selection	purifying selection	stress_specific_differentially_expressed	blaev_cold_up	2.34282	stress_specific_differentially_expressed	blaev_heat_up	5.95892	ath_cold_up	0.3437	0.7524	0.0744	0.1466	0.216468	0.194843	DE	DE
BLAEV0023818	BLAEV0026440	AT1G71000	purifying selection	purifying selection	stress_specific_differentially_expressed	blaev_cold_up	2.34282	stress_specific_differentially_expressed	blaev_heat_up	5.95892	ath_heat_up	0.3437	0.7524	0.0744	0.1466	0.216468	0.194843	DE	DE
BLAEV0023818	BLAEV0026440	AT1G71000	purifying selection	purifying selection	stress_specific_differentially_expressed	blaev_cold_up	2.34282	stress_specific_differentially_expressed	blaev_heat_up	5.95892	ath_heat_up	0.3437	0.7524	0.0744	0.1466	0.216468	0.194843	DE	DE
BLAEV0023817	BLAEV0026439	AT1G71010	purifying selection	purifying selection	expressed			unexpressed_in_leaves			ath_DE_no	0.3407	71.9977	0.0576	1.1496	0.169064	0.0159672	no	no
BLAEV0023816	BLAEV0026437	AT1G71015	purifying selection	purifying selection	unexpressed_in_leaves			unexpressed_in_leaves			ath_DE_no	0.3637	0.492	0.0948	0.081	0.260654	0.164634	no	no
BLAEV0023811	BLAEV0026434	AT1G71030	purifying selection	purifying selection	stress_specific_differentially_expressed	blaev_cold_down	-5.00744	expressed			ath_cold_down	0.5134	0.4994	0.1957	0.1475	0.381184	0.295354	DE	no
BLAEV0023803	BLAEV0026433	AT1G71100	purifying selection	purifying selection	unexpressed_in_leaves			expressed			ath_DE_no	0.8209	0.6288	0.1936	0.0584	0.235839	0.0928753	no	no
BLAEV0023802	BLAEV0026432	AT1G71110	purifying selection	purifying selection	expressed			expressed			ath_DE_no	0.3110	0.3174	0.0796	0.0904	0.255949	0.284814	no	no
BLAEV0023800	BLAEV0026430	AT1G71140	purifying selection	purifying selection	unexpressed_in_leaves			expressed			ath_DE_no	0.3922	0.3394	0.1122	0.0876	0.286079	0.258103	no	no
BLAEV0023786	BLAEV0026429	AT1G71200	purifying selection	purifying selection	constitutively_expressed			expressed			ath_DE_no	0.4834	0.4135	0.1650	0.0975	0.341332	0.235792	no	no
BLAEV0023783	BLAEV0026427	AT1G71250	purifying selection	purifying selection	unexpressed_in_leaves			unexpressed_in_leaves			ath_DE_no	0.4101	0.4401	0.0896	0.1031	0.218483	0.234265	no	no
BLAEV0023781	BLAEV0026419	AT1G71270	purifying selection	purifying selection	constitutively_expressed			expressed			ath_DE_no	0.3303	0.2331	0.0426	0.0438	0.128974	0.187902	no	no
BLAEV0023780	BLAEV0026415	AT1G71340	purifying selection	purifying selection	stress_specific_differentially_expressed	blaev_heat_up	1.77991	unexpressed_in_leaves			ath_DE_no	0.3320	62.028	0.0650	1.0969	0.195783	0.0176839	DE	no
BLAEV0023756	BLAEV0026413	AT1G71680	purifying selection	purifying selection	unexpressed_in_leaves			unexpressed_in_leaves			ath_DE_no	0.4041	0.5047	0.0779	0.0761	0.192774	0.150783	no	no
BLAEV0023752	BLAEV0026410	AT1G71692	purifying selection	purifying selection	unexpressed_in_leaves			unexpressed_in_leaves			ath_DE_no	0.3185	0.3202	0.0489	0.0146	0.153532	0.0455965	no	no
BLAEV0023749	BLAEV0026407	AT1G71697	purifying selection	purifying selection	stress_specific_differentially_expressed	blaev_herbivory_up	1.91745	unexpressed_in_leaves			ath_herbivory_down	0.4401	0.3529	0.0432	0.062	0.0981595	0.175687	DE	no
BLAEV0023749	BLAEV0026407	AT1G71697	purifying selection	purifying selection	stress_specific_differentially_expressed	blaev_cold_up	2.75267	unexpressed_in_leaves			ath_herbivory_down	0.4401	0.3529	0.0432	0.062	0.0981595	0.175687	DE	no
BLAEV0023737	BLAEV0026399	AT1G71710	purifying selection	purifying selection	stress_specific_differentially_expressed	blaev_cold_up	1.4984	constitutively_expressed			ath_cold_up	0.4746	0.4884	0.0689	0.0878	0.145175	0.179771	DE	no
BLAEV0023737	BLAEV0026399	AT1G71710	purifying selection	purifying selection	stress_specific_differentially_expressed	blaev_cold_up	1.4984	constitutively_expressed			ath_herbivory_down	0.4746	0.4884	0.0689	0.0878	0.145175	0.179771	DE	no
BLAEV0023736	BLAEV0026391	AT1G71720	purifying selection	purifying selection	expressed			constitutively_expressed			ath_DE_no	0.4615	0.4149	0.1171	0.0969	0.253738	0.23355	no	no
BLAEV0023734	BLAEV0026389	AT1G71770	purifying selection	purifying selection	unexpressed_in_leaves			unexpressed_in_leaves			ath_DE_no	0.6653	63.4262	0.0871	1.1193	0.130918	0.0176473	no	no
BLAEV0023733	BLAEV0026388	AT1G71780	purifying selection	purifying selection	constitutively_expressed			constitutively_expressed			ath_DE_no	0.4230	0.4481	0.1000	0.0769	0.236407	0.171613	no	no
BLAEV0023728	BLAEV0026387	AT1G71800	purifying selection	purifying selection	constitutively_expressed			constitutively_expressed			ath_DE_no	0.3020	0.3369	0.0693	0.0718	0.22947	0.21312	no	no
BLAEV0023724	BLAEV0026386	AT1G71820	purifying selection	purifying selection	constitutively_expressed			constitutively_expressed			ath_DE_no	0.2382	66.5876	0.0129	1.078	0.0541562	0.0161892	no	no
BLAEV0023717	BLAEV0026382	AT1G71870	purifying selection	purifying selection	unexpressed_in_leaves			unexpressed_in_leaves			ath_DE_no	1.4094	0.5065	0.2475	0.0451	0.175607	0.0890424	no	no
BLAEV0023714	BLAEV0026375	AT1G71900	purifying selection	purifying selection	expressed			unexpressed_in_leaves			ath_DE_no	0.3572	1.7293	0.0190	0.421	0.0531915	0.243451	no	no
BLAEV0023710	BLAEV0026368	AT1G71920	purifying selection	purifying selection	expressed			constitutively_expressed			ath_DE_no	1.7488	0.3488	1.1882	0.0332	0.679437	0.0951835	no	no
BLAEV0023702	BLAEV0026365	AT1G71930	purifying selection	purifying selection	unexpressed_in_leaves			expressed			ath_DE_no	0.3923	0.3901	0.0386	0.0467	0.0983941	0.119713	no	no
BLAEV0023701	BLAEV0026364	AT1G71940	purifying selection	purifying selection	expressed			expressed			ath_DE_no	0.8997	0.6149	0.1560	0.0614	0.173391	0.0998536	no	no
BLAEV0023700	BLAEV0026362	AT1G71950	purifying selection	purifying selection	constitutively_expressed			unexpressed_in_leaves			ath_DE_no	0.3664	0.8137	0.1064	0.3187	0.290393	0.391668	no	no
BLAEV0023694	BLAEV0026359	AT1G71980	purifying selection	purifying selection	constitutively_expressed			constitutively_expressed			ath_DE_no	0.5099	0.5738	0.0621	0.069	0.121789	0.120251	no	no
BLAEV0023693	BLAEV0026358	AT1G72010	purifying selection	purifying selection	constitutively_expressed			constitutively_expressed			ath_DE_no	0.6230	0.7322	0.0894	0.0933	0.143499	0.127424	no	no
BLAEV0023692	BLAEV0026357	AT1G72020	purifying selection	purifying selection	constitutively_expressed			constitutively_expressed			ath_DE_no	0.4850	0.3373	0.0596	0.0576	0.122887	0.170768	no	no
BLAEV0023691	BLAEV0026355	AT1G72040	purifying selection	purifying selection	constitutively_expressed			stress_specific_differentially_expressed	blaev_cold_down	-1.97293	ath_DE_no	0.5186	0.5681	0.0769	0.0726	0.148284	0.127794	no	DE
BLAEV0023685	BLAEV0026354	AT1G72050	purifying selection	purifying selection	stress_specific_differentially_expressed	blaev_cold_up	1.79576	expressed			ath_cold_down	0.7061	1.1417	0.0852	0.2765	0.120663	0.242183	DE	no
BLAEV0023682	BLAEV0026347	AT1G72140	purifying selection	purifying selection	expressed			unexpressed_in_leaves			ath_DE_no	1.2032	0.4013	0.2509	0.1107	0.208527	0.275853	no	no
BLAEV0023672	BLAEV0026346	AT1G72150	purifying selection	purifying selection	expressed			constitutively_expressed			ath_cold_down	0.5956	0.5934	0.0773	0.0382	0.129785	0.0643748	no	no
BLAEV0023672	BLAEV0026346	AT1G72150	purifying selection	purifying selection	expressed			constitutively_expressed			ath_herbivory_down	0.5956	0.5934	0.0773	0.0382	0.129785	0.0643748	no	no
BLAEV0023662	BLAEV0026344	AT1G72210	purifying selection	purifying selection	expressed			unexpressed_in_leaves			ath_DE_no	0.4152	0.393	0.0839	0.1036	0.202071	0.263613	no	no
BLAEV0023658	BLAEV0026337	AT1G72230	purifying selection	purifying selection	unexpressed_in_leaves			unexpressed_in_leaves			ath_DE_no	0.4309	0.5086	0.1306	0.2226	0.303087	0.437672	no	no
BLAEV0023648	BLAEV0026331	AT1G72320	purifying selection	purifying selection	expressed			constitutively_expressed			ath_cold_up	0.2544	0.2849	0.0605	0.0589	0.237814	0.206739	no	no
BLAEV0023648	BLAEV0026331	AT1G72320	purifying selection	purifying selection	expressed			constitutively_expressed			ath_cold_up	0.2544	0.2849	0.0605	0.0589	0.237814	0.206739	no	no
BLAEV0023648	BLAEV0026331	AT1G72320	purifying selection	purifying selection	expressed			constitutively_expressed			ath_cold_down	0.2544	0.2849	0.0605	0.0589	0.237814	0.206739	no	no
BLAEV0023648	BLAEV0026331	AT1G72320	purifying selection	purifying selection	expressed			constitutively_expressed			ath_cold_down	0.2544	0.2849	0.0605	0.0589	0.237814	0.206739	no	no
BLAEV0023647	BLAEV0026330	AT1G72330	purifying selection	purifying selection	constitutively_expressed			unexpressed_in_leaves			ath_DE_no	0.3308	72.9236	0.0280	1.2894	0.0846433	0.0176815	no	no
BLAEV0023644	BLAEV0026328	AT1G72370	purifying selection	purifying selection	constitutively_expressed			constitutively_expressed			ath_DE_no	0.4042	0.3884	0.0392	0.0413	0.0969817	0.106334	no	no
BLAEV0023642	BLAEV0026324	AT1G72430	purifying selection	purifying selection	expressed			expressed			ath_cold_down	0.2971	0.3777	0.0338	0.0377	0.113766	0.0998147	no	no
BLAEV0023633	BLAEV0026319	AT1G72500	purifying selection	purifying selection	stress_specific_differentially_expressed	blaev_herbivory_up	1.5791	constitutively_expressed			ath_DE_no	0.4051	0.4025	0.0557	0.0714	0.137497	0.177391	DE	no
BLAEV0023616	BLAEV0026314	AT1G72630	purifying selection	purifying selection	constitutively_expressed			expressed			ath_DE_no	0.3456	0.6729	0.0355	0.0862	0.10272	0.128102	no	no
BLAEV0023611	BLAEV0026301	AT1G72740	purifying selection	purifying selection	unexpressed_in_leaves			constitutively_expressed			ath_DE_no	0.5866	0.372	0.3225	0.2108	0.549778	0.566667	no	no
BLAEV0023610	BLAEV0026300	AT1G72750	purifying selection	purifying selection	constitutively_expressed			constitutively_expressed			ath_DE_no	0.7251	0.7418	0.0311	0.0365	0.0428906	0.0492046	no	no
BLAEV0023594	BLAEV0026286	AT1G72880	purifying selection	purifying selection	constitutively_expressed			constitutively_expressed			ath_DE_no	0.3414	0.5103	0.0626	0.06	0.183363	0.117578	no	no
BLAEV0023582	BLAEV0026283	AT1G72970	purifying selection	purifying selection	expressed			expressed			ath_herbivory_down	0.3496	0.3981	0.0599	0.0515	0.171339	0.129364	no	no
BLAEV0023574	BLAEV0026269	AT1G73020	purifying selection	purifying selection	expressed			unexpressed_in_leaves			ath_DE_no	0.3092	0.2802	0.0402	0.0623	0.130013	0.222341	no	no
BLAEV0023573	BLAEV0026268	AT1G73030	purifying selection	purifying selection	constitutively_expressed			constitutively_expressed			ath_DE_no	0.5328	0.4879	0.0005	0.0021	0.000938438	0.00430416	no	no
BLAEV0023563	BLAEV0026266	AT1G73080	purifying selection	purifying selection	expressed			stress_specific_differentially_expressed	blaev_cold_up	1.22308	ath_DE_no	25.2780	64.1102	1.0546	1.1576	0.0417201	0.0180564	no	DE
BLAEV0023541	BLAEV0026264	AT1G73220	purifying selection	purifying selection	stress_specific_differentially_expressed	blaev_drought_up	6.19736	unexpressed_in_leaves			ath_DE_no	0.5456	0.4804	0.0763	0.082	0.139846	0.170691	DE	no
BLAEV0023541	BLAEV0026264	AT1G73220	purifying selection	purifying selection	stress_specific_differentially_expressed	blaev_heat_up	4.65735	unexpressed_in_leaves			ath_DE_no	0.5456	0.4804	0.0763	0.082	0.139846	0.170691	DE	no
BLAEV0023530	BLAEV0026252	AT1G73340	purifying selection	purifying selection	unexpressed_in_leaves			unexpressed_in_leaves			ath_DE_no	0.1976	0.3999	0.0915	0.067	0.463057	0.167542	no	no
BLAEV0023529	BLAEV0026247	AT1G73350	purifying selection	purifying selection	constitutively_expressed			constitutively_expressed			ath_DE_no	0.3771	0.4122	0.1166	0.0672	0.309202	0.163028	no	no
BLAEV0023528	BLAEV0026245	AT1G73360	purifying selection	purifying selection	expressed			expressed			ath_DE_no	0.3446	0.3277	0.0486	0.0439	0.141033	0.133964	no	no
BLAEV0023526	BLAEV0026244	AT1G73370	purifying selection	purifying selection	unexpressed_in_leaves			expressed			ath_DE_no	0.3745	0.4008	0.0484	0.0453	0.129239	0.113024	no	no
BLAEV0023524	BLAEV0026243	AT1G73390	purifying selection	purifying selection	stress_specific_differentially_expressed	blaev_cold_up	2.36913	constitutively_expressed			ath_cold_up	0.2998	0.3179	0.0291	0.0315	0.0970647	0.0990878	DE	no
BLAEV0023524	BLAEV0026243	AT1G73390	purifying selection	purifying selection	stress_specific_differentially_expressed	blaev_cold_up	2.36913	constitutively_expressed			ath_cold_up	0.2998	0.3179	0.0291	0.0315	0.0970647	0.0990878	DE	no
BLAEV0023524	BLAEV0026243	AT1G73390	purifying selection	purifying selection	stress_specific_differentially_expressed	blaev_cold_up	2.36913	constitutively_expressed			ath_cold_up	0.2998	0.3179	0.0291	0.0315	0.0970647	0.0990878	DE	no
BLAEV0023524	BLAEV0026243	AT1G73390	purifying selection	purifying selection	stress_specific_differentially_expressed	blaev_cold_up	2.36913	constitutively_expressed			ath_cold_up	0.2998	0.3179	0.0291	0.0315	0.0970647	0.0990878	DE	no
BLAEV0023524	BLAEV0026243	AT1G73390	purifying selection	purifying selection	stress_specific_differentially_expressed	blaev_cold_up	2.36913	constitutively_expressed			ath_cold_up	0.2998	0.3179	0.0291	0.0315	0.0970647	0.0990878	DE	no
BLAEV0023524	BLAEV0026243	AT1G73390	purifying selection	purifying selection	stress_specific_differentially_expressed	blaev_cold_up	2.36913	constitutively_expressed			ath_cold_up	0.2998	0.3179	0.0291	0.0315	0.0970647	0.0990878	DE	no
BLAEV0023524	BLAEV0026243	AT1G73390	purifying selection	purifying selection	stress_specific_differentially_expressed	blaev_cold_up	2.36913	constitutively_expressed			ath_cold_up	0.2998	0.3179	0.0291	0.0315	0.0970647	0.0990878	DE	no
BLAEV0023521	BLAEV0026241	AT1G73430	purifying selection	purifying selection	constitutively_expressed			constitutively_expressed			ath_DE_no	0.2799	0.3055	0.0298	0.0388	0.106467	0.127005	no	no
BLAEV0023519	BLAEV0026240	AT1G73450	purifying selection	purifying selection	expressed			constitutively_expressed			ath_DE_no	0.3440	0.291	0.0723	0.0459	0.210174	0.157732	no	no
BLAEV0023514	BLAEV0026239	AT1G73480	purifying selection	purifying selection	expressed			stress_specific_differentially_expressed	blaev_herbivory_up	5.75243	ath_cold_up	0.3291	63.1193	0.0679	1.1947	0.20632	0.0189276	no	DE
BLAEV0023514	BLAEV0026239	AT1G73480	purifying selection	purifying selection	expressed			stress_specific_differentially_expressed	blaev_herbivory_up	5.75243	ath_herbivory_down	0.3291	63.1193	0.0679	1.1947	0.20632	0.0189276	no	DE
BLAEV0023514	BLAEV0026239	AT1G73480	purifying selection	purifying selection	expressed			stress_specific_differentially_expressed	blaev_cold_up	5.3819	ath_cold_up	0.3291	63.1193	0.0679	1.1947	0.20632	0.0189276	no	DE
BLAEV0023514	BLAEV0026239	AT1G73480	purifying selection	purifying selection	expressed			stress_specific_differentially_expressed	blaev_cold_up	5.3819	ath_herbivory_down	0.3291	63.1193	0.0679	1.1947	0.20632	0.0189276	no	DE
BLAEV0023513	BLAEV0026238	AT1G73500	purifying selection	purifying selection	constitutively_expressed			unexpressed_in_leaves			ath_DE_no	0.6778	0.7966	0.0580	0.1404	0.085571	0.176249	no	no
BLAEV0023490	BLAEV0026187	AT1G73920	purifying selection	purifying selection	constitutively_expressed			expressed			ath_herbivory_down	0.3079	0.2949	0.0573	0.0713	0.186099	0.241777	no	no
BLAEV0023482	BLAEV0026169	AT1G74090	purifying selection	purifying selection	constitutively_expressed			stress_specific_differentially_expressed	blaev_herbivory_up	2.95452	ath_DE_no	0.5712	1.1288	0.1010	0.1555	0.176821	0.137757	no	DE
BLAEV0023473	BLAEV0026165	AT1G74160	purifying selection	purifying selection	stress_specific_differentially_expressed	blaev_heat_down	-3.49505	expressed			ath_DE_no	0.3624	0.3607	0.0804	0.0954	0.221854	0.264486	DE	no
BLAEV0023464	BLAEV0026164	AT1G74260	purifying selection	purifying selection	constitutively_expressed			unexpressed_in_leaves			ath_DE_no	0.3160	61.1367	0.0377	1.3643	0.119304	0.0223156	no	no
BLAEV0023462	BLAEV0026161	AT1G74310	purifying selection	purifying selection	stress_specific_differentially_expressed	blaev_heat_up	5.01303	stress_specific_differentially_expressed	blaev_heat_up	3.73054	ath_heat_up	0.4284	0.4924	0.0144	0.0355	0.0336134	0.0720959	DE	DE
BLAEV0023462	BLAEV0026161	AT1G74310	purifying selection	purifying selection	stress_specific_differentially_expressed	blaev_heat_up	5.01303	stress_specific_differentially_expressed	blaev_heat_up	3.73054	ath_heat_up	0.4284	0.4924	0.0144	0.0355	0.0336134	0.0720959	DE	DE
BLAEV0023441	BLAEV0026155	AT1G74430	purifying selection	purifying selection	expressed			stress_specific_differentially_expressed	blaev_heat_down	-2.44814	ath_cold_down	0.7678	0.6358	0.1628	0.1831	0.212034	0.287984	no	DE
BLAEV0023433	BLAEV0026148	AT1G74458	neutral divergence	purifying selection	constitutively_expressed			expressed			ath_DE_no	0.2791	0.4464	0.2206	0.2426	0.790398	0.543459	no	no
BLAEV0023430	BLAEV0026145	AT1G74480	purifying selection	purifying selection	unexpressed_in_leaves			unexpressed_in_leaves			ath_DE_no	0.4783	0.3406	0.1375	0.1272	0.287476	0.373459	no	no
BLAEV0023423	BLAEV0026137	AT1G74600	purifying selection	purifying selection	constitutively_expressed			expressed			ath_DE_no	36.5661	0.3213	1.0021	0.0695	0.0274052	0.216309	no	no
BLAEV0025715	BLAEV0026122	AT1G74690	purifying selection	purifying selection	stress_specific_differentially_expressed	blaev_heat_down	-3.88938	expressed			ath_DE_no	0.2373	0.2465	0.0730	0.0705	0.307627	0.286004	DE	no
BLAEV0025712	BLAEV0026120	AT1G74710	purifying selection	purifying selection	stress_specific_differentially_expressed	blaev_herbivory_up	1.47416	unexpressed_in_leaves			ath_DE_no	0.4436	0.5758	0.0557	0.0612	0.125564	0.106287	DE	no
BLAEV0025711	BLAEV0026116	AT1G74740	purifying selection	purifying selection	constitutively_expressed			unexpressed_in_leaves			ath_DE_no	0.4474	0.3839	0.0325	0.0821	0.0726419	0.213858	no	no
BLAEV0025705	BLAEV0026098	AT1G74800	purifying selection	purifying selection	expressed			unexpressed_in_leaves			ath_DE_no	0.3345	5.3043	0.0379	1.3266	0.113303	0.250099	no	no
BLAEV0025700	BLAEV0026091	AT1G74860	purifying selection	purifying selection	constitutively_expressed			unexpressed_in_leaves			ath_DE_no	0.3088	0.4029	0.1299	0.1422	0.420661	0.352941	no	no
BLAEV0025698	BLAEV0026090	AT1G74880	purifying selection	purifying selection	unexpressed_in_leaves			constitutively_expressed			ath_DE_no	0.3475	0.3638	0.0856	0.0489	0.246331	0.134415	no	no
BLAEV0025695	BLAEV0026089	AT1G74910	purifying selection	purifying selection	stress_specific_differentially_expressed	blaev_heat_down	-2.01939	stress_specific_differentially_expressed	blaev_cold_down	-1.22513	ath_DE_no	0.3059	62.3932	0.0320	1.3068	0.104609	0.0209446	DE	DE
BLAEV0025689	BLAEV0026086	AT1G74970	purifying selection	purifying selection	constitutively_expressed			constitutively_expressed			ath_herbivory_down	0.6739	0.8035	0.0520	0.0571	0.0771628	0.0710641	no	no
BLAEV0025678	BLAEV0026078	AT1G75040	purifying selection	purifying selection	constitutively_expressed			unexpressed_in_leaves			ath_cold_up	0.8083	0.8471	0.2119	0.2722	0.262155	0.321332	no	no
BLAEV0025670	BLAEV0026074	AT1G75060	purifying selection	purifying selection	expressed			expressed			ath_DE_no	0.4259	0.4505	0.1034	0.1084	0.24278	0.240622	no	no
BLAEV0025655	BLAEV0026066	AT1G75170	purifying selection	purifying selection	expressed			constitutively_expressed			ath_DE_no	0.3994	0.3185	0.0896	0.0588	0.224337	0.184615	no	no
BLAEV0025654	BLAEV0026065	AT1G75180	purifying selection	purifying selection	constitutively_expressed			constitutively_expressed			ath_cold_up	0.5367	0.4629	0.0534	0.0523	0.0994969	0.112983	no	no
BLAEV0025654	BLAEV0026065	AT1G75180	purifying selection	purifying selection	constitutively_expressed			constitutively_expressed			ath_cold_up	0.5367	0.4629	0.0534	0.0523	0.0994969	0.112983	no	no
BLAEV0025654	BLAEV0026065	AT1G75180	purifying selection	purifying selection	constitutively_expressed			constitutively_expressed			ath_cold_up	0.5367	0.4629	0.0534	0.0523	0.0994969	0.112983	no	no
BLAEV0025638	BLAEV0026048	AT1G75300	purifying selection	purifying selection	expressed			constitutively_expressed			ath_cold_down	0.4027	67.1047	0.1181	1.3348	0.29327	0.0198913	no	no
BLAEV0025635	BLAEV0026042	AT1G75310	purifying selection	purifying selection	expressed			expressed			ath_DE_no	0.3014	0.3203	0.1188	0.1235	0.394161	0.385576	no	no
BLAEV0025634	BLAEV0026041	AT1G75330	purifying selection	purifying selection	constitutively_expressed			constitutively_expressed			ath_DE_no	0.3739	0.4178	0.0340	0.0363	0.0909334	0.0868837	no	no
BLAEV0025632	BLAEV0026040	AT1G75350	purifying selection	purifying selection	constitutively_expressed			constitutively_expressed			ath_herbivory_down	0.8508	0.5659	0.0743	0.0657	0.0873296	0.116098	no	no
BLAEV0025625	BLAEV0026038	AT1G75390	purifying selection	purifying selection	expressed			expressed			ath_DE_no	1.0248	0.8634	0.0625	0.0716	0.0609875	0.082928	no	no
BLAEV0025623	BLAEV0026037	AT1G75400	purifying selection	purifying selection	constitutively_expressed			unexpressed_in_leaves			ath_DE_no	0.3001	0.3762	0.0589	0.0863	0.196268	0.229399	no	no
BLAEV0025622	BLAEV0026030	AT1G75410	purifying selection	purifying selection	constitutively_expressed			constitutively_expressed			ath_DE_no	0.4792	0.4787	0.0671	0.06	0.140025	0.125339	no	no
BLAEV0025619	BLAEV0026025	AT1G75450	purifying selection	purifying selection	stress_specific_differentially_expressed	blaev_herbivory_up	5.06274	stress_specific_differentially_expressed	blaev_herbivory_up	4.66904	ath_DE_no	0.4006	61.848	0.0261	1.0517	0.0651523	0.0170046	DE	DE
BLAEV0025616	BLAEV0026016	AT1G75500	purifying selection	purifying selection	stress_specific_differentially_expressed	blaev_heat_down	-2.96081	stress_specific_differentially_expressed	blaev_heat_down	-3.75628	ath_DE_no	0.7779	0.3855	0.2130	0.0225	0.273814	0.0583658	DE	DE
BLAEV0025599	BLAEV0026000	AT1G75620	purifying selection	purifying selection	unexpressed_in_leaves			unexpressed_in_leaves			ath_DE_no	0.4306	0.5044	0.0963	0.1086	0.223641	0.215305	no	no
BLAEV0025591	BLAEV0025998	AT1G75660	purifying selection	purifying selection	constitutively_expressed			expressed			ath_DE_no	0.2840	0.3817	0.0619	0.061	0.217958	0.159811	no	no
BLAEV0025587	BLAEV0025990	AT1G75690	purifying selection	purifying selection	expressed			stress_specific_differentially_expressed	blaev_heat_down	-1.33058	ath_cold_up	0.7097	0.33	0.4006	0.0285	0.564464	0.0863636	no	DE
BLAEV0025587	BLAEV0025990	AT1G75690	purifying selection	purifying selection	expressed			stress_specific_differentially_expressed	blaev_heat_down	-1.33058	ath_herbivory_down	0.7097	0.33	0.4006	0.0285	0.564464	0.0863636	no	DE
BLAEV0025584	BLAEV0025988	AT1G75730	purifying selection	purifying selection	stress_specific_differentially_expressed	blaev_cold_down	-2.19324	stress_specific_differentially_expressed	blaev_cold_down	-2.45154	ath_DE_no	0.3466	0.2969	0.1305	0.1549	0.376515	0.521724	DE	DE
BLAEV0025580	BLAEV0025984	AT1G75750	purifying selection	purifying selection	unexpressed_in_leaves			unexpressed_in_leaves			ath_herbivory_down	0.5625	0.4958	0.2903	0.0765	0.516089	0.154296	no	no
BLAEV0025575	BLAEV0025980	AT1G75780	purifying selection	purifying selection	expressed			stress_specific_differentially_expressed	blaev_heat_down	-7.66875	ath_DE_no	0.3983	0.4621	0.0050	0.0081	0.0125534	0.0175287	no	DE
BLAEV0025566	BLAEV0025978	AT1G75840	purifying selection	purifying selection	constitutively_expressed			constitutively_expressed			ath_DE_no	0.3539	0.2907	0.0071	0.0161	0.0200622	0.0553836	no	no
BLAEV0025528	BLAEV0025971	AT1G75950	purifying selection	purifying selection	constitutively_expressed			constitutively_expressed			ath_DE_no	0.5886	0.7367	0.0350	0.0409	0.0594631	0.0555178	no	no
BLAEV0025531	BLAEV0025963	AT1G75980	purifying selection	purifying selection	expressed			expressed			ath_DE_no	0.4021	0.4415	0.0801	0.0855	0.199204	0.193658	no	no
BLAEV0025542	BLAEV0025960	AT1G75990	purifying selection	purifying selection	stress_specific_differentially_expressed	blaev_heat_up	1.6503	constitutively_expressed			ath_DE_no	56.5869	64.7913	1.5225	1.2498	0.0269055	0.0192896	DE	no
BLAEV0025546	BLAEV0025956	AT1G76080	purifying selection	purifying selection	constitutively_expressed			constitutively_expressed			ath_cold_down	0.3956	0.4273	0.0474	0.0445	0.119818	0.104142	no	no
BLAEV0021949	BLAEV0025946	AT1G76140	purifying selection	purifying selection	constitutively_expressed			constitutively_expressed			ath_DE_no	0.3290	0.3569	0.0359	0.0529	0.109119	0.148221	no	no
BLAEV0021960	BLAEV0025934	AT1G76200	purifying selection	purifying selection	constitutively_expressed			constitutively_expressed			ath_DE_no	0.5537	0.3717	0.0250	0.0371	0.0451508	0.0998117	no	no
BLAEV0021971	BLAEV0025917	AT1G76340	purifying selection	purifying selection	constitutively_expressed			expressed			ath_DE_no	0.4389	0.4061	0.0335	0.0305	0.0763272	0.0751047	no	no
BLAEV0021975	BLAEV0025909	AT1G76350	purifying selection	purifying selection	unexpressed_in_leaves			expressed			ath_DE_no	74.6746	0.4206	1.1935	0.076	0.0159827	0.180694	no	no
BLAEV0021982	BLAEV0025904	AT1G76390	purifying selection	purifying selection	constitutively_expressed			unexpressed_in_leaves			ath_DE_no	0.3830	58.4915	0.0587	1.3787	0.153264	0.0235709	no	no
BLAEV0021986	BLAEV0025902	AT1G76420	purifying selection	purifying selection	unexpressed_in_leaves			unexpressed_in_leaves			ath_DE_no	0.4930	0.4536	0.0766	0.0607	0.155375	0.133818	no	no
BLAEV0021987	BLAEV0025899	AT1G76430	purifying selection	purifying selection	unexpressed_in_leaves			constitutively_expressed			ath_DE_no	0.5613	0.513	0.0711	0.0606	0.12667	0.118129	no	no
BLAEV0021991	BLAEV0025892	AT1G76490	purifying selection	purifying selection	stress_specific_differentially_expressed	blaev_herbivory_up	2.75922	expressed			ath_DE_no	0.5253	0.5776	0.0389	0.0427	0.0740529	0.0739266	DE	no
BLAEV0021993	BLAEV0025891	AT1G76500	purifying selection	purifying selection	unexpressed_in_leaves			unexpressed_in_leaves			ath_DE_no	0.3938	0.4113	0.0875	0.1303	0.222194	0.3168	no	no
BLAEV0021994	BLAEV0025890	AT1G76510	purifying selection	purifying selection	constitutively_expressed			constitutively_expressed			ath_DE_no	0.3037	0.2942	0.0707	0.0995	0.232796	0.338205	no	no
BLAEV0021998	BLAEV0025887	AT1G76550	purifying selection	purifying selection	unexpressed_in_leaves			constitutively_expressed			ath_DE_no	71.2924	0.5869	1.1559	0.2405	0.0162135	0.40978	no	no
BLAEV0022002	BLAEV0025878	AT1G76620	purifying selection	purifying selection	expressed			expressed			ath_cold_up	72.7425	58.1107	1.1290	1.0769	0.0155205	0.0185319	no	no
BLAEV0022008	BLAEV0025876	AT1G76660	purifying selection	purifying selection	constitutively_expressed			expressed			ath_DE_no	0.3403	0.3466	0.0434	0.0658	0.127535	0.189844	no	no
BLAEV0022009	BLAEV0025875	AT1G76670	purifying selection	purifying selection	expressed			constitutively_expressed			ath_DE_no	0.3654	0.4531	0.0276	0.0343	0.0755337	0.0757007	no	no
BLAEV0022010	BLAEV0025873	AT1G76690	purifying selection	purifying selection	expressed			stress_specific_differentially_expressed	blaev_cold_up	4.29084	ath_DE_no	0.4421	0.5503	0.0758	0.0787	0.171454	0.143013	no	DE
BLAEV0022015	BLAEV0025872	AT1G76710	purifying selection	purifying selection	unexpressed_in_leaves			expressed			ath_DE_no	6.6303	67.607	1.5590	1.3226	0.235133	0.0195631	no	no
BLAEV0022031	BLAEV0025868	AT1G76800	purifying selection	purifying selection	unexpressed_in_leaves			expressed			ath_DE_no	0.6618	0.5542	0.0433	0.0489	0.0654276	0.0882353	no	no
BLAEV0022032	BLAEV0025859	AT1G76810	purifying selection	purifying selection	constitutively_expressed			expressed			ath_DE_no	0.3232	72.9519	0.0646	1.4987	0.199876	0.0205437	no	no
BLAEV0022043	BLAEV0025848	AT1G76920	purifying selection	purifying selection	constitutively_expressed			expressed			ath_DE_no	0.7712	0.7483	0.0384	0.0533	0.0497925	0.0712281	no	no
BLAEV0022047	BLAEV0025844	AT1G76940	purifying selection	purifying selection	constitutively_expressed			constitutively_expressed			ath_DE_no	0.4714	0.4406	0.1241	0.1366	0.263258	0.310032	no	no
BLAEV0022076	BLAEV0025810	AT1G77200	purifying selection	purifying selection	unexpressed_in_leaves			unexpressed_in_leaves			ath_DE_no	0.4671	0.4135	0.0635	0.0809	0.135945	0.195647	no	no
BLAEV0022089	BLAEV0025807	AT1G77250	purifying selection	purifying selection	expressed			expressed			ath_DE_no	0.2528	0.5856	0.0993	0.2272	0.392801	0.387978	no	no
BLAEV0022092	BLAEV0025805	AT1G77280	purifying selection	purifying selection	expressed			unexpressed_in_leaves			ath_DE_no	0.3332	0.4932	0.0640	0.0975	0.192077	0.197689	no	no
BLAEV0022099	BLAEV0025789	AT1G77330	purifying selection	purifying selection	constitutively_expressed			stress_specific_differentially_expressed	blaev_cold_down	-2.6048	ath_DE_no	0.4469	0.5325	0.0302	0.0316	0.0675766	0.0593427	no	DE
BLAEV0022104	BLAEV0025783	AT1G77350	purifying selection	purifying selection	constitutively_expressed			unexpressed_in_leaves			ath_DE_no	0.3375	66.9605	0.0320	1.9694	0.0948148	0.0294114	no	no
BLAEV0022105	BLAEV0025776	AT1G77390	purifying selection	purifying selection	expressed			unexpressed_in_leaves			ath_DE_no	71.1788	0.42	1.2435	0.1662	0.0174701	0.395714	no	no
BLAEV0022111	BLAEV0025775	AT1G77440	purifying selection	purifying selection	constitutively_expressed			expressed			ath_DE_no	0.4567	0.464	0.0108	0.018	0.0236479	0.0387931	no	no
BLAEV0022114	BLAEV0025773	AT1G77470	purifying selection	purifying selection	constitutively_expressed			expressed			ath_DE_no	0.2836	0.2796	0.0423	0.0445	0.149154	0.159156	no	no
BLAEV0022116	BLAEV0025769	AT1G77510	purifying selection	purifying selection	unexpressed_in_leaves			stress_specific_differentially_expressed	blaev_heat_up	2.01548	ath_herbivory_up	0.4063	0.4315	0.0805	0.0821	0.198129	0.190267	no	DE
BLAEV0022131	BLAEV0025766	AT1G77610	purifying selection	purifying selection	constitutively_expressed			constitutively_expressed			ath_DE_no	0.3129	0.3476	0.0056	0.0169	0.0178971	0.0486191	no	no
BLAEV0022136	BLAEV0025764	AT1G77640	purifying selection	purifying selection	unexpressed_in_leaves			expressed			ath_DE_no	0.5871	0.5873	0.1733	0.1209	0.29518	0.205857	no	no
BLAEV0022147	BLAEV0025753	AT1G77690	purifying selection	purifying selection	expressed			expressed			ath_DE_no	0.6499	0.3848	0.0890	0.0182	0.136944	0.0472973	no	no
BLAEV0022148	BLAEV0025752	AT1G77700	purifying selection	purifying selection	unexpressed_in_leaves			unexpressed_in_leaves			ath_DE_no	0.7521	0.7421	0.1627	0.1808	0.216328	0.243633	no	no
BLAEV0022150	BLAEV0025751	AT1G77710	purifying selection	purifying selection	constitutively_expressed			constitutively_expressed			ath_DE_no	0.4281	0.7729	0.0210	0.1563	0.049054	0.202225	no	no
BLAEV0022197	BLAEV0027367	AT1G77990	purifying selection	purifying selection	stress_specific_differentially_expressed	blaev_heat_down	-4.90771	stress_specific_differentially_expressed	blaev_heat_down	-2.55032	ath_DE_no	4.4754	0.4122	0.4056	0.0583	0.0906288	0.141436	DE	DE
BLAEV0022189	BLAEV0027370	AT1G78040	purifying selection	purifying selection	constitutively_expressed			constitutively_expressed			ath_DE_no	0.4854	0.3677	0.1134	0.1096	0.233622	0.298069	no	no
BLAEV0022188	BLAEV0027371	AT1G78050	purifying selection	purifying selection	constitutively_expressed			expressed			ath_DE_no	0.4134	24.5588	0.0952	0.7956	0.230285	0.0323957	no	no
BLAEV0022185	BLAEV0027377	AT1G78080	purifying selection	purifying selection	stress_specific_differentially_expressed	blaev_herbivory_up	1.8357	stress_specific_differentially_expressed	blaev_herbivory_up	2.06456	ath_DE_no	0.4572	0.4247	0.0524	0.0971	0.114611	0.228632	DE	DE
BLAEV0022182	BLAEV0027382	AT1G78090	purifying selection	purifying selection	unexpressed_in_leaves			unexpressed_in_leaves			ath_DE_no	0.3870	52.288	0.0721	1.1933	0.186305	0.0228217	no	no
BLAEV0022180	BLAEV0027386	AT1G78100	purifying selection	purifying selection	stress_specific_differentially_expressed	blaev_cold_up	1.87281	constitutively_expressed			ath_DE_no	0.4983	0.4608	0.0892	0.0819	0.179009	0.177734	DE	no
BLAEV0022178	BLAEV0027392	AT1G78160	purifying selection	purifying selection	unexpressed_in_leaves			unexpressed_in_leaves			ath_DE_no	0.4789	64.3214	0.1151	1.2503	0.240342	0.0194383	no	no
BLAEV0022175	BLAEV0027395	AT1G78170	purifying selection	purifying selection	expressed			expressed			ath_cold_up	0.3505	0.5085	0.1208	0.2838	0.34465	0.558112	no	no
BLAEV0022208	BLAEV0027396	AT1G78180	purifying selection	purifying selection	constitutively_expressed			constitutively_expressed			ath_cold_up	9.9746	4.6009	0.7996	1.2736	0.0801636	0.276815	no	no
BLAEV0022211	BLAEV0027398	AT1G78230	purifying selection	purifying selection	constitutively_expressed			unexpressed_in_leaves			ath_cold_up	0.4847	0.4575	0.0947	0.1037	0.195379	0.226667	no	no
BLAEV0022219	BLAEV0027409	AT1G78300	purifying selection	purifying selection	stress_specific_differentially_expressed	blaev_heat_down	-2.02395	constitutively_expressed			ath_cold_up	0.4873	0.4995	0.0148	0.0173	0.0303714	0.0346346	DE	no
BLAEV0022221	BLAEV0027415	AT1G78380	purifying selection	purifying selection	constitutively_expressed			constitutively_expressed			ath_DE_no	1.4492	1.4225	0.2917	0.1973	0.201283	0.138699	no	no
BLAEV0022251	BLAEV0027420	AT1G78580	purifying selection	purifying selection	expressed			constitutively_expressed			ath_DE_no	0.2960	0.3153	0.0203	0.0284	0.0685811	0.0900729	no	no
BLAEV0022252	BLAEV0027422	AT1G78590	purifying selection	purifying selection	constitutively_expressed			constitutively_expressed			ath_DE_no	0.3085	0.333	0.0683	0.0568	0.221394	0.170571	no	no
BLAEV0022254	BLAEV0027424	AT1G78610	purifying selection	purifying selection	expressed			constitutively_expressed			ath_cold_up	0.4943	0.4367	0.0745	0.0646	0.150718	0.147928	no	no
BLAEV0022256	BLAEV0027425	AT1G78620	purifying selection	purifying selection	constitutively_expressed			constitutively_expressed			ath_DE_no	0.3483	0.4093	0.0418	0.0872	0.120011	0.213047	no	no
BLAEV0022257	BLAEV0027426	AT1G78630	purifying selection	purifying selection	constitutively_expressed			constitutively_expressed			ath_herbivory_down	0.3251	0.3821	0.0028	0.0209	0.00861273	0.0546977	no	no
BLAEV0022267	BLAEV0027431	AT1G78770	purifying selection	purifying selection	constitutively_expressed			unexpressed_in_leaves			ath_DE_no	0.5186	2.9352	0.0558	1.615	0.107597	0.550218	no	no
BLAEV0022276	BLAEV0027439	AT1G78820	purifying selection	purifying selection	constitutively_expressed			constitutively_expressed			ath_cold_up	0.5335	1.1607	0.0803	0.1846	0.150515	0.159042	no	no
BLAEV0022276	BLAEV0027439	AT1G78820	purifying selection	purifying selection	constitutively_expressed			constitutively_expressed			ath_herbivory_down	0.5335	1.1607	0.0803	0.1846	0.150515	0.159042	no	no
BLAEV0022279	BLAEV0027441	AT1G78870	purifying selection	purifying selection	unexpressed_in_leaves			constitutively_expressed			ath_cold_down	0.7745	0.2669	0.2031	0.0086	0.262234	0.0322218	no	no
BLAEV0022281	BLAEV0027444	AT1G78880	purifying selection	purifying selection	constitutively_expressed			constitutively_expressed			ath_DE_no	0.2567	0.2504	0.0247	0.0208	0.0962213	0.0830671	no	no
BLAEV0022284	BLAEV0027445	AT1G78900	purifying selection	purifying selection	constitutively_expressed			constitutively_expressed			ath_DE_no	0.2658	0.2911	0.0110	0.0096	0.0413845	0.0329784	no	no
BLAEV0022288	BLAEV0027454	AT1G78955	purifying selection	purifying selection	unexpressed_in_leaves			unexpressed_in_leaves			ath_DE_no	66.1782	69.811	1.2016	1.2017	0.018157	0.0172136	no	no
BLAEV0022314	BLAEV0027457	AT1G79000	purifying selection	purifying selection	constitutively_expressed			constitutively_expressed			ath_DE_no	0.2894	0.2644	0.0451	0.0528	0.15584	0.199697	no	no
BLAEV0022315	BLAEV0027460	AT1G79020	purifying selection	purifying selection	expressed			constitutively_expressed			ath_DE_no	0.3228	0.3238	0.0684	0.0576	0.211896	0.177888	no	no
BLAEV0022319	BLAEV0027462	AT1G79030	purifying selection	purifying selection	constitutively_expressed			constitutively_expressed			ath_DE_no	60.6118	58.4375	1.4984	1.3994	0.0247213	0.023947	no	no
BLAEV0022327	BLAEV0027469	AT1G79110	purifying selection	purifying selection	constitutively_expressed			unexpressed_in_leaves			ath_herbivory_down	0.6291	0.7408	0.1127	0.1382	0.179145	0.186555	no	no
BLAEV0022331	BLAEV0027471	AT1G79160	purifying selection	purifying selection	constitutively_expressed			expressed			ath_herbivory_down	0.6616	0.5857	0.0988	0.0849	0.149335	0.144955	no	no
BLAEV0022337	BLAEV0027474	AT1G79210	purifying selection	purifying selection	constitutively_expressed			unexpressed_in_leaves			ath_DE_no	0.3322	0.285	0.0057	0.0297	0.0171583	0.104211	no	no
BLAEV0022355	BLAEV0027479	AT1G79250	purifying selection	purifying selection	unexpressed_in_leaves			unexpressed_in_leaves			ath_DE_no	69.2592	0.5896	1.3355	0.0524	0.0192826	0.0888738	no	no
BLAEV0022364	BLAEV0027484	AT1G79340	purifying selection	purifying selection	expressed			expressed			ath_DE_no	0.4864	68.6934	0.0622	1.4166	0.127878	0.0206221	no	no
BLAEV0022383	BLAEV0027503	AT1G79470	purifying selection	purifying selection	unexpressed_in_leaves			expressed			ath_cold_up	0.3490	66.9159	0.0375	0.9717	0.10745	0.0145212	no	no
BLAEV0022387	BLAEV0027505	AT1G79500	purifying selection	purifying selection	constitutively_expressed			expressed			ath_DE_no	0.4581	0.4162	0.0216	0.0332	0.0471513	0.0797693	no	no
BLAEV0022391	BLAEV0027506	AT1G79540	purifying selection	purifying selection	unexpressed_in_leaves			expressed			ath_DE_no	0.4518	0.3558	0.1331	0.0908	0.294599	0.2552	no	no
BLAEV0019566	BLAEV0012479	AT5G01075	purifying selection	purifying selection	expressed			expressed			ath_DE_no	0.4698	0.3968	0.1051	0.1482	0.223712	0.373488	no	no
BLAEV0019568	BLAEV0012482	AT5G01100	purifying selection	purifying selection	stress_specific_differentially_expressed	blaev_cold_up	2.93507	unexpressed_in_leaves			ath_herbivory_down	0.3677	0.3517	0.0769	0.0754	0.209138	0.214387	DE	no
BLAEV0019568	BLAEV0012482	AT5G01100	purifying selection	purifying selection	stress_specific_differentially_expressed	blaev_herbivory_up	2.5553	unexpressed_in_leaves			ath_herbivory_down	0.3677	0.3517	0.0769	0.0754	0.209138	0.214387	DE	no
BLAEV0019573	BLAEV0012485	AT5G01170	purifying selection	purifying selection	unexpressed_in_leaves			stress_specific_differentially_expressed	blaev_herbivory_up	2.47071	ath_DE_no	0.6694	0.6913	0.1639	0.1342	0.244846	0.194127	no	DE
BLAEV0019593	BLAEV0012505	AT5G01380	purifying selection	purifying selection	unexpressed_in_leaves			unexpressed_in_leaves			ath_herbivory_down	0.6666	0.5249	0.2420	0.0693	0.363036	0.132025	no	no
BLAEV0019594	BLAEV0012509	AT5G01410	purifying selection	purifying selection	constitutively_expressed			constitutively_expressed			ath_cold_up	0.5118	0.4215	0.0120	0.009	0.0234467	0.0213523	no	no
BLAEV0019594	BLAEV0012509	AT5G01410	purifying selection	purifying selection	constitutively_expressed			constitutively_expressed			ath_cold_up	0.5118	0.4215	0.0120	0.009	0.0234467	0.0213523	no	no
BLAEV0019595	BLAEV0012510	AT5G01430	purifying selection	purifying selection	constitutively_expressed			constitutively_expressed			ath_DE_no	0.3903	0.3938	0.0168	0.0199	0.0430438	0.0505333	no	no
BLAEV0019596	BLAEV0012511	AT5G01450	purifying selection	purifying selection	expressed			constitutively_expressed			ath_DE_no	0.3764	0.3978	0.0445	0.046	0.118225	0.115636	no	no
BLAEV0019597	BLAEV0012513	AT5G01460	purifying selection	purifying selection	constitutively_expressed			constitutively_expressed			ath_DE_no	0.2861	14.7788	0.0146	1.1643	0.0510311	0.0787818	no	no
BLAEV0019600	BLAEV0012518	AT5G01520	purifying selection	purifying selection	stress_specific_differentially_expressed	blaev_cold_up	4.64927	constitutively_expressed			ath_DE_no	0.5352	0.4318	0.1117	0.0587	0.208707	0.135943	DE	no
BLAEV0019606	BLAEV0012521	AT5G01600	purifying selection	purifying selection	constitutively_expressed			constitutively_expressed			ath_herbivory_up	61.4740	0.5603	1.3231	0.0855	0.0215229	0.152597	no	no
BLAEV0019623	BLAEV0012526	AT5G01700	purifying selection	purifying selection	expressed			constitutively_expressed			ath_DE_no	0.2807	0.4166	0.0647	0.126	0.230495	0.302448	no	no
BLAEV0019632	BLAEV0012546	AT5G01900	purifying selection	purifying selection	stress_specific_differentially_expressed	blaev_herbivory_up	7.20435	expressed			ath_DE_no	0.9187	0.3085	0.2282	0.0944	0.248394	0.305997	DE	no
BLAEV0019563	BLAEV0012476	AT5G02010	purifying selection	purifying selection	expressed			expressed			ath_DE_no	0.3941	0.3429	0.0394	0.0581	0.0999746	0.169437	no	no
BLAEV0019562	BLAEV0012475	AT5G02020	purifying selection	purifying selection	stress_specific_differentially_expressed	blaev_cold_up	3.73637	constitutively_expressed			ath_DE_no	0.6107	0.3848	0.1657	0.0427	0.271328	0.110967	DE	no
BLAEV0019562	BLAEV0012475	AT5G02020	purifying selection	purifying selection	stress_specific_differentially_expressed	blaev_drought_up	4.24432	constitutively_expressed			ath_DE_no	0.6107	0.3848	0.1657	0.0427	0.271328	0.110967	DE	no
BLAEV0019557	BLAEV0012469	AT5G02030	purifying selection	purifying selection	unexpressed_in_leaves			unexpressed_in_leaves			ath_DE_no	0.4747	0.4345	0.0680	0.0542	0.143248	0.124741	no	no
BLAEV0019555	BLAEV0012464	AT5G02070	purifying selection	purifying selection	unexpressed_in_leaves			unexpressed_in_leaves			ath_DE_no	0.5183	0.486	0.0909	0.0507	0.175381	0.104321	no	no
BLAEV0019550	BLAEV0012460	AT5G02130	purifying selection	purifying selection	constitutively_expressed			stress_specific_differentially_expressed	blaev_cold_down	-1.20696	ath_DE_no	0.3674	0.3631	0.0960	0.1005	0.261296	0.276783	no	DE
BLAEV0019541	BLAEV0012459	AT5G02160	purifying selection	purifying selection	constitutively_expressed			constitutively_expressed			ath_herbivory_down	0.4058	0.524	0.0971	0.1109	0.23928	0.211641	no	no
BLAEV0019540	BLAEV0012458	AT5G02170	purifying selection	purifying selection	constitutively_expressed			unexpressed_in_leaves			ath_heat_up	1.7725	0.457	0.2361	0.0675	0.133202	0.147702	no	no
BLAEV0019536	BLAEV0012457	AT5G02230	purifying selection	purifying selection	stress_specific_differentially_expressed	blaev_herbivory_up	3.00219	stress_specific_differentially_expressed	blaev_herbivory_up	4.55785	ath_DE_no	0.2482	0.2794	0.0596	0.0578	0.240129	0.206872	DE	DE
BLAEV0019534	BLAEV0012452	AT5G02280	purifying selection	purifying selection	expressed			constitutively_expressed			ath_DE_no	0.2864	0.2798	0.0293	0.0166	0.102304	0.0593281	no	no
BLAEV0019525	BLAEV0012440	AT5G02410	purifying selection	purifying selection	expressed			constitutively_expressed			ath_DE_no	0.3533	0.3236	0.0996	0.1072	0.281913	0.331273	no	no
BLAEV0019509	BLAEV0011655	AT5G02530	purifying selection	purifying selection	constitutively_expressed			unexpressed_in_leaves			ath_DE_no	0.4960	0.496	0.0515	0.0972	0.103831	0.195968	no	no
BLAEV0019508	BLAEV0011657	AT5G02540	purifying selection	purifying selection	expressed			constitutively_expressed			ath_DE_no	0.2643	0.3899	0.0407	0.059	0.153992	0.151321	no	no
BLAEV0019507	BLAEV0011660	AT5G02580	purifying selection	purifying selection	unexpressed_in_leaves			expressed			ath_herbivory_up	0.5029	0.4031	0.0322	0.0231	0.0640286	0.0573059	no	no
BLAEV0019506	BLAEV0011664	AT5G02600	purifying selection	purifying selection	constitutively_expressed			constitutively_expressed			ath_DE_no	6.2780	66.3783	1.4822	1.1868	0.236094	0.0178793	no	no
BLAEV0019497	BLAEV0011674	AT5G02760	purifying selection	purifying selection	expressed			constitutively_expressed			ath_DE_no	0.3469	68.0686	0.0763	1.0987	0.219948	0.0161411	no	no
BLAEV0019487	BLAEV0011675	AT5G02850	purifying selection	purifying selection	expressed			expressed			ath_DE_no	0.4236	1.1769	0.0468	0.2851	0.110482	0.242247	no	no
BLAEV0019485	BLAEV0011676	AT5G02870	purifying selection	purifying selection	constitutively_expressed			constitutively_expressed			ath_DE_no	0.4918	0.5314	0.0263	0.0287	0.053477	0.0540083	no	no
BLAEV0019479	BLAEV0011678	AT5G02960	purifying selection	purifying selection	constitutively_expressed			constitutively_expressed			ath_DE_no	0.5439	0.5956	0.0030	0.0031	0.00551572	0.00520484	no	no
BLAEV0019476	BLAEV0011679	AT5G03040	purifying selection	purifying selection	stress_specific_differentially_expressed	blaev_heat_down	-1.83411	constitutively_expressed			ath_DE_no	8.5062	0.829	1.3039	0.2362	0.153288	0.284922	DE	no
BLAEV0019469	BLAEV0011680	AT5G03150	purifying selection	purifying selection	unexpressed_in_leaves			unexpressed_in_leaves			ath_DE_no	0.4119	0.4038	0.1220	0.041	0.296188	0.101535	no	no
BLAEV0019457	BLAEV0011683	AT5G03250	purifying selection	purifying selection	expressed			unexpressed_in_leaves			ath_DE_no	0.4257	0.5064	0.0498	0.0585	0.116984	0.115521	no	no
BLAEV0019453	BLAEV0011686	AT5G03280	purifying selection	purifying selection	constitutively_expressed			constitutively_expressed			ath_DE_no	0.6379	63.882	0.2573	1.1238	0.403355	0.0175918	no	no
BLAEV0019450	BLAEV0011687	AT5G03330	purifying selection	purifying selection	expressed			constitutively_expressed			ath_DE_no	0.3598	0.456	0.0368	0.0381	0.102279	0.0835526	no	no
BLAEV0019449	BLAEV0011695	AT5G03380	purifying selection	purifying selection	constitutively_expressed			expressed			ath_cold_down	0.6498	0.7502	0.0864	0.1161	0.132964	0.154759	no	no
BLAEV0019449	BLAEV0011695	AT5G03380	purifying selection	purifying selection	constitutively_expressed			expressed			ath_cold_down	0.6498	0.7502	0.0864	0.1161	0.132964	0.154759	no	no
BLAEV0019447	BLAEV0011698	AT5G03430	purifying selection	purifying selection	constitutively_expressed			constitutively_expressed			ath_DE_no	0.4422	0.3364	0.0358	0.0379	0.0809588	0.112663	no	no
BLAEV0019437	BLAEV0011701	AT5G03510	purifying selection	purifying selection	unexpressed_in_leaves			unexpressed_in_leaves			ath_DE_no	0.3979	0.4956	0.0714	0.107	0.179442	0.2159	no	no
BLAEV0019436	BLAEV0011703	AT5G03520	purifying selection	purifying selection	constitutively_expressed			constitutively_expressed			ath_DE_no	72.5204	0.3411	0.4906	0.0154	0.00676499	0.0451481	no	no
BLAEV0019435	BLAEV0011705	AT5G03540	purifying selection	purifying selection	constitutively_expressed			constitutively_expressed			ath_DE_no	0.3068	0.2479	0.0188	0.0114	0.0612777	0.0459863	no	no
BLAEV0019429	BLAEV0011706	AT5G03610	purifying selection	purifying selection	expressed			unexpressed_in_leaves			ath_DE_no	0.6358	1.4185	0.0763	0.4479	0.120006	0.315756	no	no
BLAEV0019427	BLAEV0011713	AT5G03630	purifying selection	purifying selection	stress_specific_differentially_expressed	blaev_heat_up	2.2442	unexpressed_in_leaves			ath_cold_down	0.4230	0.3624	0.0441	0.063	0.104255	0.173841	DE	no
BLAEV0019427	BLAEV0011713	AT5G03630	purifying selection	purifying selection	stress_specific_differentially_expressed	blaev_cold_up	1.93589	unexpressed_in_leaves			ath_cold_down	0.4230	0.3624	0.0441	0.063	0.104255	0.173841	DE	no
BLAEV0019427	BLAEV0011713	AT5G03630	purifying selection	purifying selection	stress_specific_differentially_expressed	blaev_herbivory_up	2.36788	unexpressed_in_leaves			ath_cold_down	0.4230	0.3624	0.0441	0.063	0.104255	0.173841	DE	no
BLAEV0019424	BLAEV0011715	AT5G03640	purifying selection	purifying selection	unexpressed_in_leaves			unexpressed_in_leaves			ath_DE_no	0.4869	0.4031	0.0522	0.0689	0.107209	0.170925	no	no
BLAEV0019422	BLAEV0011720	AT5G03660	purifying selection	purifying selection	constitutively_expressed			constitutively_expressed			ath_DE_no	0.2911	0.4025	0.0549	0.0375	0.188595	0.0931677	no	no
BLAEV0019411	BLAEV0011730	AT5G03730	purifying selection	purifying selection	stress_specific_differentially_expressed	blaev_cold_up	2.59558	constitutively_expressed			ath_DE_no	0.3992	0.3343	0.0429	0.0296	0.107465	0.0885432	DE	no
BLAEV0019408	BLAEV0011731	AT5G03760	purifying selection	purifying selection	expressed			stress_specific_differentially_expressed	blaev_heat_down	-4.86964	ath_DE_no	0.3931	0.3351	0.0389	0.0273	0.098957	0.0814682	no	DE
BLAEV0019403	BLAEV0011742	AT5G03840	purifying selection	purifying selection	unexpressed_in_leaves			unexpressed_in_leaves			ath_DE_no	0.4334	0.3096	0.0454	0.0456	0.104753	0.147287	no	no
BLAEV0019402	BLAEV0011743	AT5G03850	purifying selection	purifying selection	constitutively_expressed			constitutively_expressed			ath_DE_no	0.3655	0.4666	0.0004	0.0005	0.00109439	0.00107158	no	no
BLAEV0019392	BLAEV0011747	AT5G03940	purifying selection	purifying selection	constitutively_expressed			constitutively_expressed			ath_DE_no	0.3826	0.3509	0.0418	0.0329	0.109252	0.0937589	no	no
BLAEV0019388	BLAEV0011757	AT5G04040	purifying selection	purifying selection	stress_specific_differentially_expressed	blaev_herbivory_up	2.71289	stress_specific_differentially_expressed	blaev_herbivory_up	2.40854	ath_DE_no	0.3710	0.4483	0.0450	0.0522	0.121294	0.11644	DE	DE
BLAEV0019366	BLAEV0011758	AT5G04160	purifying selection	purifying selection	expressed			expressed			ath_DE_no	0.4479	0.4047	0.0199	0.0137	0.0444296	0.0338522	no	no
BLAEV0019365	BLAEV0011760	AT5G04180	purifying selection	purifying selection	unexpressed_in_leaves			unexpressed_in_leaves			ath_DE_no	0.5669	0.6073	0.1266	0.1516	0.22332	0.24963	no	no
BLAEV0019357	BLAEV0011763	AT5G04280	purifying selection	purifying selection	constitutively_expressed			constitutively_expressed			ath_DE_no	0.5240	0.397	0.1074	0.054	0.204962	0.13602	no	no
BLAEV0019324	BLAEV0011770	AT5G04410	purifying selection	purifying selection	expressed			constitutively_expressed			ath_DE_no	0.4517	0.389	0.0905	0.0764	0.200354	0.196401	no	no
BLAEV0019322	BLAEV0011772	AT5G04430	purifying selection	purifying selection	constitutively_expressed			constitutively_expressed			ath_DE_no	0.3500	0.2933	0.0278	0.0287	0.0794286	0.097852	no	no
BLAEV0019318	BLAEV0011773	AT5G04470	purifying selection	purifying selection	expressed			constitutively_expressed			ath_DE_no	0.5097	0.3371	0.1279	0.0622	0.250932	0.184515	no	no
BLAEV0019300	BLAEV0011775	AT5G04550	purifying selection	purifying selection	constitutively_expressed			constitutively_expressed			ath_DE_no	0.3695	0.318	0.0495	0.0563	0.133965	0.177044	no	no
BLAEV0019298	BLAEV0011778	AT5G04600	purifying selection	purifying selection	constitutively_expressed			constitutively_expressed			ath_DE_no	0.3675	0.5594	0.0995	0.0695	0.270748	0.12424	no	no
BLAEV0019292	BLAEV0011779	AT5G04670	purifying selection	purifying selection	constitutively_expressed			constitutively_expressed			ath_DE_no	0.5351	0.4453	0.1704	0.1438	0.318445	0.322928	no	no
BLAEV0019284	BLAEV0011782	AT5G04760	purifying selection	purifying selection	constitutively_expressed			stress_specific_differentially_expressed	blaev_heat_up	1.55334	ath_DE_no	1.0344	0.8489	0.0844	0.0747	0.0815932	0.0879962	no	DE
BLAEV0019284	BLAEV0011782	AT5G04760	purifying selection	purifying selection	constitutively_expressed			stress_specific_differentially_expressed	blaev_herbivory_up	2.6172	ath_DE_no	1.0344	0.8489	0.0844	0.0747	0.0815932	0.0879962	no	DE
BLAEV0019274	BLAEV0011785	AT5G04800	purifying selection	purifying selection	constitutively_expressed			constitutively_expressed			ath_DE_no	0.5541	0.4408	0.0132	0.0132	0.0238224	0.0299456	no	no
BLAEV0019264	BLAEV0011786	AT5G04820	purifying selection	purifying selection	expressed			expressed			ath_DE_no	0.7281	0.6586	0.0665	0.1176	0.0913336	0.178561	no	no
BLAEV0019258	BLAEV0011787	AT5G04840	purifying selection	purifying selection	expressed			expressed			ath_DE_no	0.3183	0.3264	0.0858	0.0803	0.269557	0.246017	no	no
BLAEV0019256	BLAEV0011788	AT5G04860	purifying selection	purifying selection	constitutively_expressed			stress_specific_differentially_expressed	blaev_cold_up	2.02448	ath_DE_no	0.3977	0.4338	0.0672	0.094	0.168972	0.21669	no	DE
BLAEV0019254	BLAEV0011792	AT5G04890	purifying selection	purifying selection	constitutively_expressed			expressed			ath_DE_no	0.6130	0.4491	0.2008	0.1354	0.327569	0.301492	no	no
BLAEV0019249	BLAEV0011793	AT5G04930	purifying selection	purifying selection	constitutively_expressed			constitutively_expressed			ath_DE_no	0.3218	0.3097	0.0278	0.0258	0.0863891	0.0833064	no	no
BLAEV0019246	BLAEV0011796	AT5G04970	purifying selection	purifying selection	unexpressed_in_leaves			unexpressed_in_leaves			ath_DE_no	0.7553	0.557	0.0798	0.0635	0.105653	0.114004	no	no
BLAEV0019243	BLAEV0011804	AT5G04990	purifying selection	purifying selection	constitutively_expressed			expressed			ath_DE_no	0.4762	0.4358	0.0889	0.08	0.186686	0.18357	no	no
BLAEV0019241	BLAEV0011805	AT5G05010	purifying selection	purifying selection	constitutively_expressed			constitutively_expressed			ath_DE_no	0.2359	17.6816	0.0354	1.004	0.150064	0.0567822	no	no
BLAEV0019236	BLAEV0011808	AT5G05070	purifying selection	purifying selection	unexpressed_in_leaves			unexpressed_in_leaves			ath_DE_no	0.8654	0.4836	0.2749	0.0957	0.317657	0.197891	no	no
BLAEV0019227	BLAEV0011815	AT5G05140	purifying selection	purifying selection	stress_specific_differentially_expressed	blaev_herbivory_up	2.1166	constitutively_expressed			ath_DE_no	0.6080	0.5313	0.0530	0.0906	0.0871711	0.170525	DE	no
BLAEV0019224	BLAEV0011818	AT5G05170	purifying selection	purifying selection	constitutively_expressed			stress_specific_differentially_expressed	blaev_drought_down	-3.00646	ath_DE_no	0.3289	0.264	0.0170	0.014	0.0516874	0.0530303	no	DE
BLAEV0019224	BLAEV0011818	AT5G05170	purifying selection	purifying selection	constitutively_expressed			stress_specific_differentially_expressed	blaev_heat_down	-3.43822	ath_DE_no	0.3289	0.264	0.0170	0.014	0.0516874	0.0530303	no	DE
BLAEV0019221	BLAEV0011819	AT5G05190	purifying selection	purifying selection	stress_specific_differentially_expressed	blaev_cold_up	3.60063	expressed			ath_DE_no	0.3104	71.321	0.1138	1.2812	0.366624	0.0179639	DE	no
BLAEV0019192	BLAEV0011825	AT5G05600	purifying selection	purifying selection	stress_specific_differentially_expressed	blaev_herbivory_up	5.10482	stress_specific_differentially_expressed	blaev_herbivory_up	6.63688	ath_heat_up	0.3465	0.4576	0.0395	0.0488	0.113997	0.106643	DE	DE
BLAEV0019192	BLAEV0011825	AT5G05600	purifying selection	purifying selection	stress_specific_differentially_expressed	blaev_herbivory_up	5.10482	stress_specific_differentially_expressed	blaev_herbivory_up	6.63688	ath_herbivory_down	0.3465	0.4576	0.0395	0.0488	0.113997	0.106643	DE	DE
BLAEV0019175	BLAEV0011826	AT5G05690	purifying selection	purifying selection	constitutively_expressed			constitutively_expressed			ath_cold_up	0.3803	0.4573	0.0386	0.027	0.101499	0.0590422	no	no
BLAEV0019175	BLAEV0011826	AT5G05690	purifying selection	purifying selection	constitutively_expressed			constitutively_expressed			ath_cold_down	0.3803	0.4573	0.0386	0.027	0.101499	0.0590422	no	no
BLAEV0019175	BLAEV0011826	AT5G05690	purifying selection	purifying selection	constitutively_expressed			constitutively_expressed			ath_heat_up	0.3803	0.4573	0.0386	0.027	0.101499	0.0590422	no	no
BLAEV0019173	BLAEV0011827	AT5G05730	purifying selection	purifying selection	stress_specific_differentially_expressed	blaev_herbivory_up	2.10061	stress_specific_differentially_expressed	blaev_herbivory_up	3.65226	ath_DE_no	0.3671	0.4246	0.0360	0.0487	0.0980659	0.114696	DE	DE
BLAEV0019171	BLAEV0011828	AT5G05750	purifying selection	purifying selection	constitutively_expressed			constitutively_expressed			ath_DE_no	0.5203	0.5296	0.0758	0.0913	0.145685	0.172394	no	no
BLAEV0019170	BLAEV0011829	AT5G05760	positive selection	purifying selection	unexpressed_in_leaves			constitutively_expressed			ath_DE_no	12.5332	0.3358	18.7030	0.0385	1.49228	0.114652	no	no
BLAEV0019164	BLAEV0011830	AT5G05780	purifying selection	purifying selection	constitutively_expressed			constitutively_expressed			ath_DE_no	0.2939	0.3138	0.0043	0.0074	0.0146308	0.0235819	no	no
BLAEV0019161	BLAEV0011835	AT5G05810	purifying selection	purifying selection	unexpressed_in_leaves			unexpressed_in_leaves			ath_DE_no	0.4790	0.443	0.0798	0.0891	0.166597	0.201129	no	no
BLAEV0019159	BLAEV0011836	AT5G05820	purifying selection	purifying selection	expressed			stress_specific_differentially_expressed	blaev_cold_down	-1.85319	ath_DE_no	0.3893	0.3882	0.0137	0.0152	0.0351914	0.0391551	no	DE
BLAEV0019159	BLAEV0011836	AT5G05820	purifying selection	purifying selection	expressed			stress_specific_differentially_expressed	blaev_heat_down	-2.49659	ath_DE_no	0.3893	0.3882	0.0137	0.0152	0.0351914	0.0391551	no	DE
BLAEV0019157	BLAEV0011838	AT5G05840	purifying selection	purifying selection	unexpressed_in_leaves			unexpressed_in_leaves			ath_DE_no	0.4613	0.7117	0.0403	0.0198	0.0873618	0.0278207	no	no
BLAEV0019154	BLAEV0011842	AT5G05900	purifying selection	purifying selection	unexpressed_in_leaves			unexpressed_in_leaves			ath_DE_no	1.3994	0.9328	0.2587	0.297	0.184865	0.318396	no	no
BLAEV0019152	BLAEV0011853	AT5G05920	purifying selection	purifying selection	constitutively_expressed			constitutively_expressed			ath_DE_no	0.3633	0.4494	0.0276	0.0293	0.0759703	0.065198	no	no
BLAEV0019143	BLAEV0011854	AT5G05940	purifying selection	purifying selection	unexpressed_in_leaves			expressed			ath_DE_no	0.4522	0.3683	0.0770	0.0502	0.170279	0.136302	no	no
BLAEV0019130	BLAEV0011860	AT5G06100	purifying selection	purifying selection	expressed			unexpressed_in_leaves			ath_DE_no	0.3872	0.4201	0.1043	0.1343	0.26937	0.319686	no	no
BLAEV0019119	BLAEV0011867	AT5G06150	purifying selection	purifying selection	constitutively_expressed			constitutively_expressed			ath_DE_no	0.3880	0.3463	0.0640	0.0465	0.164948	0.134277	no	no
BLAEV0019118	BLAEV0011869	AT5G06160	purifying selection	purifying selection	expressed			constitutively_expressed			ath_DE_no	0.2686	0.3277	0.0765	0.0544	0.28481	0.166005	no	no
BLAEV0019110	BLAEV0011885	AT5G06270	purifying selection	purifying selection	constitutively_expressed			expressed			ath_DE_no	0.5158	0.4026	0.0320	0.1119	0.0620396	0.277943	no	no
BLAEV0019105	BLAEV0011887	AT5G06300	purifying selection	purifying selection	unexpressed_in_leaves			unexpressed_in_leaves			ath_DE_no	0.3420	0.3963	0.0106	0.0132	0.0309942	0.0333081	no	no
BLAEV0019100	BLAEV0011888	AT5G06360	purifying selection	purifying selection	constitutively_expressed			stress_specific_differentially_expressed	blaev_heat_up	1.21878	ath_DE_no	0.4061	0.4591	0.0102	0.0102	0.025117	0.0222174	no	DE
BLAEV0019098	BLAEV0011889	AT5G06390	purifying selection	neutral divergence	constitutively_expressed			unexpressed_in_leaves			ath_DE_no	0.5212	0.6687	0.0417	0.5653	0.0800077	0.845372	no	no
BLAEV0019082	BLAEV0011892	AT5G06530	purifying selection	purifying selection	constitutively_expressed			constitutively_expressed			ath_DE_no	0.3863	0.4428	0.0354	0.0413	0.0916386	0.0932701	no	no
BLAEV0019078	BLAEV0011897	AT5G06560	purifying selection	purifying selection	stress_specific_differentially_expressed	blaev_cold_up	1.93251	expressed			ath_DE_no	0.4030	0.5385	0.1052	0.157	0.261042	0.291551	DE	no
BLAEV0019076	BLAEV0011900	AT5G06570	purifying selection	purifying selection	stress_specific_differentially_expressed	blaev_herbivory_up	2.9837	unexpressed_in_leaves			ath_herbivory_down	0.4587	2.2349	0.0930	0.668	0.202747	0.298895	DE	no
BLAEV0019076	BLAEV0011900	AT5G06570	purifying selection	purifying selection	stress_specific_differentially_expressed	blaev_herbivory_up	2.9837	unexpressed_in_leaves			ath_herbivory_down	0.4587	2.2349	0.0930	0.668	0.202747	0.298895	DE	no
BLAEV0019073	BLAEV0011902	AT5G06600	purifying selection	purifying selection	constitutively_expressed			stress_specific_differentially_expressed	blaev_cold_up	1.21907	ath_cold_up	0.2974	0.296	0.0131	0.0201	0.0440484	0.0679054	no	DE
BLAEV0019058	BLAEV0011903	AT5G06680	purifying selection	purifying selection	expressed			expressed			ath_DE_no	0.3673	0.3263	0.0352	0.0301	0.0958345	0.0922464	no	no
BLAEV0019053	BLAEV0011937	AT5G06730	purifying selection	purifying selection	unexpressed_in_leaves			expressed			ath_DE_no	0.5345	0.4139	0.1114	0.079	0.208419	0.190867	no	no
BLAEV0019050	BLAEV0011935	AT5G06760	purifying selection	purifying selection	stress_specific_differentially_expressed	blaev_cold_up	5.2699	stress_specific_differentially_expressed	blaev_cold_up	6.38073	ath_cold_up	0.4713	0.3783	0.1597	0.0823	0.33885	0.217552	DE	DE
BLAEV0019050	BLAEV0011935	AT5G06760	purifying selection	purifying selection	stress_specific_differentially_expressed	blaev_cold_up	5.2699	stress_specific_differentially_expressed	blaev_cold_up	6.38073	ath_herbivory_down	0.4713	0.3783	0.1597	0.0823	0.33885	0.217552	DE	DE
BLAEV0019050	BLAEV0011935	AT5G06760	purifying selection	purifying selection	stress_specific_differentially_expressed	blaev_cold_up	5.2699	stress_specific_differentially_expressed	blaev_heat_up	6.44503	ath_cold_up	0.4713	0.3783	0.1597	0.0823	0.33885	0.217552	DE	DE
BLAEV0019050	BLAEV0011935	AT5G06760	purifying selection	purifying selection	stress_specific_differentially_expressed	blaev_cold_up	5.2699	stress_specific_differentially_expressed	blaev_heat_up	6.44503	ath_herbivory_down	0.4713	0.3783	0.1597	0.0823	0.33885	0.217552	DE	DE
BLAEV0019050	BLAEV0011935	AT5G06760	purifying selection	purifying selection	stress_specific_differentially_expressed	blaev_cold_up	5.2699	stress_specific_differentially_expressed	blaev_herbivory_up	6.45741	ath_cold_up	0.4713	0.3783	0.1597	0.0823	0.33885	0.217552	DE	DE
BLAEV0019050	BLAEV0011935	AT5G06760	purifying selection	purifying selection	stress_specific_differentially_expressed	blaev_cold_up	5.2699	stress_specific_differentially_expressed	blaev_herbivory_up	6.45741	ath_herbivory_down	0.4713	0.3783	0.1597	0.0823	0.33885	0.217552	DE	DE
BLAEV0019050	BLAEV0011935	AT5G06760	purifying selection	purifying selection	stress_specific_differentially_expressed	blaev_cold_up	5.2699	stress_specific_differentially_expressed	blaev_drought_up	8.2131	ath_cold_up	0.4713	0.3783	0.1597	0.0823	0.33885	0.217552	DE	DE
BLAEV0019050	BLAEV0011935	AT5G06760	purifying selection	purifying selection	stress_specific_differentially_expressed	blaev_cold_up	5.2699	stress_specific_differentially_expressed	blaev_drought_up	8.2131	ath_herbivory_down	0.4713	0.3783	0.1597	0.0823	0.33885	0.217552	DE	DE
BLAEV0019047	BLAEV0011931	AT5G06800	purifying selection	purifying selection	unexpressed_in_leaves			unexpressed_in_leaves			ath_cold_down	0.6075	0.588	0.1114	0.1016	0.183374	0.172789	no	no
BLAEV0019045	BLAEV0011929	AT5G06820	purifying selection	purifying selection	stress_specific_differentially_expressed	blaev_herbivory_up	5.3568	unexpressed_in_leaves			ath_DE_no	0.2845	0.2462	0.0832	0.067	0.292443	0.272136	DE	no
BLAEV0019043	BLAEV0011927	AT5G06839	purifying selection	purifying selection	unexpressed_in_leaves			unexpressed_in_leaves			ath_DE_no	0.5593	0.5028	0.0661	0.0577	0.118183	0.114757	no	no
BLAEV0019025	BLAEV0011926	AT5G06980	purifying selection	purifying selection	stress_specific_differentially_expressed	blaev_cold_up	7.81185	stress_specific_differentially_expressed	blaev_cold_up	6.90225	ath_cold_up	0.6876	0.5998	0.2571	0.1202	0.373909	0.2004	DE	DE
BLAEV0019025	BLAEV0011926	AT5G06980	purifying selection	purifying selection	stress_specific_differentially_expressed	blaev_cold_up	7.81185	stress_specific_differentially_expressed	blaev_cold_up	6.90225	ath_cold_up	0.6876	0.5998	0.2571	0.1202	0.373909	0.2004	DE	DE
BLAEV0019025	BLAEV0011926	AT5G06980	purifying selection	purifying selection	stress_specific_differentially_expressed	blaev_cold_up	7.81185	stress_specific_differentially_expressed	blaev_cold_up	6.90225	ath_cold_up	0.6876	0.5998	0.2571	0.1202	0.373909	0.2004	DE	DE
BLAEV0019025	BLAEV0011926	AT5G06980	purifying selection	purifying selection	stress_specific_differentially_expressed	blaev_cold_up	7.81185	stress_specific_differentially_expressed	blaev_heat_up	3.87803	ath_cold_up	0.6876	0.5998	0.2571	0.1202	0.373909	0.2004	DE	DE
BLAEV0019025	BLAEV0011926	AT5G06980	purifying selection	purifying selection	stress_specific_differentially_expressed	blaev_cold_up	7.81185	stress_specific_differentially_expressed	blaev_heat_up	3.87803	ath_cold_up	0.6876	0.5998	0.2571	0.1202	0.373909	0.2004	DE	DE
BLAEV0019025	BLAEV0011926	AT5G06980	purifying selection	purifying selection	stress_specific_differentially_expressed	blaev_cold_up	7.81185	stress_specific_differentially_expressed	blaev_heat_up	3.87803	ath_cold_up	0.6876	0.5998	0.2571	0.1202	0.373909	0.2004	DE	DE
BLAEV0019025	BLAEV0011926	AT5G06980	purifying selection	purifying selection	stress_specific_differentially_expressed	blaev_heat_up	4.13636	stress_specific_differentially_expressed	blaev_cold_up	6.90225	ath_cold_up	0.6876	0.5998	0.2571	0.1202	0.373909	0.2004	DE	DE
BLAEV0019025	BLAEV0011926	AT5G06980	purifying selection	purifying selection	stress_specific_differentially_expressed	blaev_heat_up	4.13636	stress_specific_differentially_expressed	blaev_cold_up	6.90225	ath_cold_up	0.6876	0.5998	0.2571	0.1202	0.373909	0.2004	DE	DE
BLAEV0019025	BLAEV0011926	AT5G06980	purifying selection	purifying selection	stress_specific_differentially_expressed	blaev_heat_up	4.13636	stress_specific_differentially_expressed	blaev_cold_up	6.90225	ath_cold_up	0.6876	0.5998	0.2571	0.1202	0.373909	0.2004	DE	DE
BLAEV0019025	BLAEV0011926	AT5G06980	purifying selection	purifying selection	stress_specific_differentially_expressed	blaev_heat_up	4.13636	stress_specific_differentially_expressed	blaev_heat_up	3.87803	ath_cold_up	0.6876	0.5998	0.2571	0.1202	0.373909	0.2004	DE	DE
BLAEV0019025	BLAEV0011926	AT5G06980	purifying selection	purifying selection	stress_specific_differentially_expressed	blaev_heat_up	4.13636	stress_specific_differentially_expressed	blaev_heat_up	3.87803	ath_cold_up	0.6876	0.5998	0.2571	0.1202	0.373909	0.2004	DE	DE
BLAEV0019025	BLAEV0011926	AT5G06980	purifying selection	purifying selection	stress_specific_differentially_expressed	blaev_heat_up	4.13636	stress_specific_differentially_expressed	blaev_heat_up	3.87803	ath_cold_up	0.6876	0.5998	0.2571	0.1202	0.373909	0.2004	DE	DE
BLAEV0019025	BLAEV0011926	AT5G06980	purifying selection	purifying selection	stress_specific_differentially_expressed	blaev_drought_up	6.5574	stress_specific_differentially_expressed	blaev_cold_up	6.90225	ath_cold_up	0.6876	0.5998	0.2571	0.1202	0.373909	0.2004	DE	DE
BLAEV0019025	BLAEV0011926	AT5G06980	purifying selection	purifying selection	stress_specific_differentially_expressed	blaev_drought_up	6.5574	stress_specific_differentially_expressed	blaev_cold_up	6.90225	ath_cold_up	0.6876	0.5998	0.2571	0.1202	0.373909	0.2004	DE	DE
BLAEV0019025	BLAEV0011926	AT5G06980	purifying selection	purifying selection	stress_specific_differentially_expressed	blaev_drought_up	6.5574	stress_specific_differentially_expressed	blaev_cold_up	6.90225	ath_cold_up	0.6876	0.5998	0.2571	0.1202	0.373909	0.2004	DE	DE
BLAEV0019025	BLAEV0011926	AT5G06980	purifying selection	purifying selection	stress_specific_differentially_expressed	blaev_drought_up	6.5574	stress_specific_differentially_expressed	blaev_heat_up	3.87803	ath_cold_up	0.6876	0.5998	0.2571	0.1202	0.373909	0.2004	DE	DE
BLAEV0019025	BLAEV0011926	AT5G06980	purifying selection	purifying selection	stress_specific_differentially_expressed	blaev_drought_up	6.5574	stress_specific_differentially_expressed	blaev_heat_up	3.87803	ath_cold_up	0.6876	0.5998	0.2571	0.1202	0.373909	0.2004	DE	DE
BLAEV0019025	BLAEV0011926	AT5G06980	purifying selection	purifying selection	stress_specific_differentially_expressed	blaev_drought_up	6.5574	stress_specific_differentially_expressed	blaev_heat_up	3.87803	ath_cold_up	0.6876	0.5998	0.2571	0.1202	0.373909	0.2004	DE	DE
BLAEV0019023	BLAEV0011919	AT5G07010	purifying selection	purifying selection	stress_specific_differentially_expressed	blaev_herbivory_up	7.65725	stress_specific_differentially_expressed	blaev_herbivory_up	9.52439	ath_cold_down	0.5829	0.5558	0.0820	0.0879	0.140676	0.15815	DE	DE
BLAEV0019023	BLAEV0011919	AT5G07010	purifying selection	purifying selection	stress_specific_differentially_expressed	blaev_herbivory_up	7.65725	stress_specific_differentially_expressed	blaev_herbivory_up	9.52439	ath_herbivory_up	0.5829	0.5558	0.0820	0.0879	0.140676	0.15815	DE	DE
BLAEV0019022	BLAEV0011917	AT5G07030	purifying selection	purifying selection	expressed			expressed			ath_DE_no	0.5231	0.4986	0.0602	0.058	0.115083	0.116326	no	no
BLAEV0019005	BLAEV0011939	AT5G07200	purifying selection	purifying selection	unexpressed_in_leaves			expressed			ath_DE_no	0.5938	0.4136	0.1257	0.0699	0.211687	0.169004	no	no
BLAEV0018996	BLAEV0011951	AT5G07290	purifying selection	purifying selection	constitutively_expressed			constitutively_expressed			ath_DE_no	0.7510	0.2967	0.2964	0.0633	0.394674	0.213347	no	no
BLAEV0018974	BLAEV0011968	AT5G07500	purifying selection	purifying selection	unexpressed_in_leaves			unexpressed_in_leaves			ath_DE_no	0.7266	0.6457	0.1732	0.0727	0.23837	0.112591	no	no
BLAEV0018958	BLAEV0011974	AT5G07580	purifying selection	purifying selection	constitutively_expressed			unexpressed_in_leaves			ath_cold_down	0.5028	0.884	0.0867	0.1477	0.172434	0.167081	no	no
BLAEV0018958	BLAEV0011974	AT5G07580	purifying selection	purifying selection	constitutively_expressed			unexpressed_in_leaves			ath_heat_down	0.5028	0.884	0.0867	0.1477	0.172434	0.167081	no	no
BLAEV0018956	BLAEV0011980	AT5G07620	purifying selection	purifying selection	expressed			unexpressed_in_leaves			ath_DE_no	0.4741	0.3881	0.0645	0.0856	0.136047	0.220562	no	no
BLAEV0018924	BLAEV0011995	AT5G07940	purifying selection	purifying selection	constitutively_expressed			expressed			ath_DE_no	0.3567	0.4034	0.1467	0.1768	0.41127	0.438275	no	no
BLAEV0018923	BLAEV0011997	AT5G07960	purifying selection	purifying selection	constitutively_expressed			constitutively_expressed			ath_DE_no	0.2942	0.2216	0.0358	0.0359	0.121686	0.162004	no	no
BLAEV0018914	BLAEV0012001	AT5G08040	purifying selection	purifying selection	expressed			constitutively_expressed			ath_DE_no	0.6849	0.9757	0.4434	0.0338	0.647394	0.0346418	no	no
BLAEV0018913	BLAEV0012003	AT5G08050	purifying selection	purifying selection	constitutively_expressed			constitutively_expressed			ath_cold_up	0.3334	0.2825	0.0736	0.056	0.220756	0.19823	no	no
BLAEV0018913	BLAEV0012003	AT5G08050	purifying selection	purifying selection	constitutively_expressed			constitutively_expressed			ath_herbivory_down	0.3334	0.2825	0.0736	0.056	0.220756	0.19823	no	no
BLAEV0018908	BLAEV0012005	AT5G08120	purifying selection	purifying selection	expressed			expressed			ath_DE_no	0.3681	0.3661	0.0766	0.0786	0.208096	0.214695	no	no
BLAEV0018906	BLAEV0012006	AT5G08130	purifying selection	purifying selection	constitutively_expressed			expressed			ath_DE_no	0.3376	0.3281	0.0853	0.1214	0.252666	0.370009	no	no
BLAEV0018904	BLAEV0012016	AT5G08160	purifying selection	purifying selection	constitutively_expressed			expressed			ath_DE_no	0.3029	2.8031	0.0106	1.2231	0.034995	0.436338	no	no
BLAEV0018903	BLAEV0012019	AT5G08170	purifying selection	purifying selection	expressed			constitutively_expressed			ath_DE_no	0.4467	0.3694	0.0841	0.0431	0.18827	0.116676	no	no
BLAEV0018877	BLAEV0012023	AT5G08200	purifying selection	purifying selection	stress_specific_differentially_expressed	blaev_cold_up	1.69713	expressed			ath_DE_no	0.3184	0.3325	0.0762	0.0691	0.239322	0.20782	DE	no
BLAEV0018874	BLAEV0012024	AT5G08280	purifying selection	purifying selection	stress_specific_differentially_expressed	blaev_cold_down	-1.83995	constitutively_expressed			ath_DE_no	0.3529	0.3117	0.0559	0.0385	0.158402	0.123516	DE	no
BLAEV0018873	BLAEV0012025	AT5G08290	purifying selection	purifying selection	constitutively_expressed			constitutively_expressed			ath_DE_no	0.5533	0.8861	0.0006	0.003	0.0010844	0.00338562	no	no
BLAEV0018860	BLAEV0012028	AT5G08400	purifying selection	purifying selection	unexpressed_in_leaves			constitutively_expressed			ath_DE_no	2.4636	0.3474	1.5800	0.051	0.641338	0.146805	no	no
BLAEV0018837	BLAEV0012040	AT5G08530	purifying selection	purifying selection	constitutively_expressed			constitutively_expressed			ath_DE_no	0.2561	0.2776	0.0083	0.0042	0.0324092	0.0151297	no	no
BLAEV0018829	BLAEV0012041	AT5G08540	purifying selection	purifying selection	unexpressed_in_leaves			constitutively_expressed			ath_DE_no	59.4778	0.3997	1.6818	0.0853	0.0282761	0.21341	no	no
BLAEV0018819	BLAEV0012043	AT5G08560	purifying selection	purifying selection	constitutively_expressed			constitutively_expressed			ath_DE_no	0.3325	0.3034	0.0746	0.0587	0.224361	0.193474	no	no
BLAEV0018817	BLAEV0012044	AT5G08565	purifying selection	purifying selection	constitutively_expressed			unexpressed_in_leaves			ath_DE_no	16.6746	1.0482	1.1806	0.1484	0.0708023	0.141576	no	no
BLAEV0018816	BLAEV0012045	AT5G08580	purifying selection	purifying selection	expressed			constitutively_expressed			ath_DE_no	0.6581	0.5488	0.0612	0.0397	0.092995	0.0723397	no	no
BLAEV0018813	BLAEV0012048	AT5G08660	purifying selection	purifying selection	stress_specific_differentially_expressed	blaev_cold_up	1.5014	constitutively_expressed			ath_DE_no	0.3632	0.3815	0.0634	0.0688	0.174559	0.180341	DE	no
BLAEV0018812	BLAEV0012049	AT5G08670	purifying selection	purifying selection	constitutively_expressed			constitutively_expressed			ath_DE_no	0.4238	0.384	0.0118	0.0134	0.0278433	0.0348958	no	no
BLAEV0018807	BLAEV0012060	AT5G08720	purifying selection	purifying selection	constitutively_expressed			expressed			ath_DE_no	0.2812	0.3873	0.0582	0.0789	0.20697	0.203718	no	no
BLAEV0018794	BLAEV0012065	AT5G09280	purifying selection	purifying selection	unexpressed_in_leaves			unexpressed_in_leaves			ath_DE_no	0.5762	0.3951	0.0689	0.0273	0.119577	0.0690964	no	no
BLAEV0018789	BLAEV0012066	AT5G09320	purifying selection	purifying selection	constitutively_expressed			constitutively_expressed			ath_DE_no	0.3952	71.0797	0.0717	1.25	0.181427	0.0175859	no	no
BLAEV0018783	BLAEV0012072	AT5G09410	purifying selection	purifying selection	constitutively_expressed			expressed			ath_cold_down	0.6129	0.5345	0.2382	0.1672	0.388644	0.312816	no	no
BLAEV0020717	BLAEV0012085	AT5G09550	purifying selection	purifying selection	unexpressed_in_leaves			unexpressed_in_leaves			ath_DE_no	0.3846	0.3117	0.0380	0.0171	0.098804	0.0548604	no	no
BLAEV0020696	BLAEV0012088	AT5G09660	purifying selection	purifying selection	expressed			constitutively_expressed			ath_cold_up	68.0611	0.637	1.1050	0.2473	0.0162354	0.388226	no	no
BLAEV0020696	BLAEV0012088	AT5G09660	purifying selection	purifying selection	expressed			constitutively_expressed			ath_herbivory_down	68.0611	0.637	1.1050	0.2473	0.0162354	0.388226	no	no
BLAEV0020686	BLAEV0012089	AT5G09790	purifying selection	purifying selection	expressed			unexpressed_in_leaves			ath_DE_no	0.3915	0.5124	0.0399	0.0835	0.101916	0.162959	no	no
BLAEV0020685	BLAEV0012090	AT5G09805	purifying selection	purifying selection	unexpressed_in_leaves			unexpressed_in_leaves			ath_DE_no	0.3049	0.4546	0.1308	0.1781	0.428993	0.391773	no	no
BLAEV0020684	BLAEV0012092	AT5G09810	purifying selection	purifying selection	constitutively_expressed			constitutively_expressed			ath_DE_no	0.2903	0.3103	0.0023	0.0023	0.00792284	0.00741218	no	no
BLAEV0020660	BLAEV0012105	AT5G09995	purifying selection	purifying selection	constitutively_expressed			constitutively_expressed			ath_DE_no	0.3886	0.424	0.1504	0.1389	0.38703	0.327594	no	no
BLAEV0020659	BLAEV0012106	AT5G10010	purifying selection	purifying selection	constitutively_expressed			constitutively_expressed			ath_DE_no	0.5509	0.4058	0.1135	0.095	0.206027	0.234105	no	no
BLAEV0020658	BLAEV0012107	AT5G10020	purifying selection	purifying selection	expressed			expressed			ath_DE_no	0.3709	0.3842	0.0689	0.0579	0.185764	0.150703	no	no
BLAEV0020650	BLAEV0012126	AT5G10200	purifying selection	purifying selection	expressed			unexpressed_in_leaves			ath_DE_no	0.4376	0.4646	0.0121	0.0241	0.0276508	0.0518726	no	no
BLAEV0020642	BLAEV0012131	AT5G10260	purifying selection	purifying selection	unexpressed_in_leaves			constitutively_expressed			ath_DE_no	0.4510	0.3829	0.0344	0.0209	0.0762749	0.0545834	no	no
BLAEV0020638	BLAEV0012137	AT5G10280	purifying selection	purifying selection	unexpressed_in_leaves			unexpressed_in_leaves			ath_DE_no	0.3618	0.401	0.1002	0.0527	0.276949	0.131421	no	no
BLAEV0020634	BLAEV0012143	AT5G10310	purifying selection	purifying selection	expressed			expressed			ath_DE_no	0.4488	0.6377	0.1295	0.0995	0.288547	0.156029	no	no
BLAEV0020624	BLAEV0012146	AT5G10320	purifying selection	purifying selection	constitutively_expressed			constitutively_expressed			ath_DE_no	70.1328	0.3886	1.3798	0.1025	0.0196741	0.263767	no	no
BLAEV0020619	BLAEV0012150	AT5G10420	purifying selection	purifying selection	unexpressed_in_leaves			stress_specific_differentially_expressed	blaev_herbivory_up	1.76052	ath_DE_no	0.9151	0.8835	0.1744	0.1724	0.19058	0.195133	no	DE
BLAEV0020617	BLAEV0012151	AT5G10450	purifying selection	purifying selection	constitutively_expressed			constitutively_expressed			ath_cold_up	0.3944	0.4864	0.0091	0.0165	0.023073	0.0339227	no	no
BLAEV0020610	BLAEV0012156	AT5G10510	purifying selection	purifying selection	expressed			expressed			ath_DE_no	0.4315	0.3861	0.0494	0.0348	0.114484	0.0901321	no	no
BLAEV0020604	BLAEV0012163	AT5G10580	purifying selection	purifying selection	unexpressed_in_leaves			unexpressed_in_leaves			ath_DE_no	0.5386	0.3304	0.0311	0.0697	0.0577423	0.210956	no	no
BLAEV0020601	BLAEV0012167	AT5G10630	purifying selection	purifying selection	constitutively_expressed			constitutively_expressed			ath_DE_no	0.2848	0.3476	0.0499	0.1181	0.175211	0.339758	no	no
BLAEV0020577	BLAEV0012170	AT5G10720	purifying selection	purifying selection	unexpressed_in_leaves			unexpressed_in_leaves			ath_DE_no	0.4056	0.4072	0.0626	0.0597	0.154339	0.146611	no	no
BLAEV0020576	BLAEV0012171	AT5G10730	purifying selection	purifying selection	constitutively_expressed			constitutively_expressed			ath_DE_no	0.2512	0.2315	0.0368	0.0305	0.146497	0.131749	no	no
BLAEV0020568	BLAEV0012177	AT5G10780	purifying selection	purifying selection	constitutively_expressed			constitutively_expressed			ath_DE_no	0.2981	0.3862	0.0365	0.0638	0.122442	0.165199	no	no
BLAEV0020562	BLAEV0012179	AT5G10840	purifying selection	purifying selection	constitutively_expressed			constitutively_expressed			ath_DE_no	0.3494	0.4103	0.0198	0.026	0.0566686	0.0633683	no	no
BLAEV0020559	BLAEV0012182	AT5G10920	purifying selection	purifying selection	constitutively_expressed			constitutively_expressed			ath_DE_no	0.4350	0.4211	0.0392	0.032	0.0901149	0.0759915	no	no
BLAEV0020557	BLAEV0012183	AT5G10940	purifying selection	purifying selection	constitutively_expressed			expressed			ath_DE_no	0.2749	0.354	0.0706	0.0925	0.256821	0.261299	no	no
BLAEV0020549	BLAEV0012184	AT5G10960	purifying selection	purifying selection	constitutively_expressed			constitutively_expressed			ath_cold_down	0.7936	0.6278	0.0166	0.0361	0.0209173	0.0575024	no	no
BLAEV0020546	BLAEV0012185	AT5G10990	purifying selection	purifying selection	expressed			unexpressed_in_leaves			ath_DE_no	0.4526	0.5059	0.0704	0.0866	0.155546	0.17118	no	no
BLAEV0020517	BLAEV0012206	AT5G11270	purifying selection	purifying selection	stress_specific_differentially_expressed	blaev_cold_up	2.61505	constitutively_expressed			ath_DE_no	76.2300	0.4544	0.8509	0.072	0.0111623	0.158451	DE	no
BLAEV0020513	BLAEV0012218	AT5G11380	purifying selection	purifying selection	constitutively_expressed			constitutively_expressed			ath_DE_no	3.0150	0.2782	1.2971	0.055	0.430216	0.197699	no	no
BLAEV0020512	BLAEV0012219	AT5G11390	purifying selection	purifying selection	constitutively_expressed			unexpressed_in_leaves			ath_DE_no	0.2524	0.3118	0.0979	0.103	0.387876	0.33034	no	no
BLAEV0020507	BLAEV0012222	AT5G11470	purifying selection	purifying selection	expressed			expressed			ath_DE_no	1.1115	0.3663	0.5917	0.1679	0.532344	0.458367	no	no
BLAEV0020502	BLAEV0012225	AT5G11500	purifying selection	purifying selection	constitutively_expressed			constitutively_expressed			ath_DE_no	0.3355	0.2566	0.0062	0.0279	0.0184799	0.10873	no	no
BLAEV0020499	BLAEV0012226	AT5G11520	purifying selection	purifying selection	constitutively_expressed			constitutively_expressed			ath_DE_no	44.4072	0.3418	1.2022	0.0373	0.0270722	0.109128	no	no
BLAEV0020497	BLAEV0012228	AT5G11530	purifying selection	purifying selection	constitutively_expressed			unexpressed_in_leaves			ath_DE_no	0.4015	0.4428	0.1253	0.2063	0.31208	0.465899	no	no
BLAEV0020485	BLAEV0012232	AT5G11630	purifying selection	purifying selection	expressed			expressed			ath_DE_no	0.4479	0.5044	0.1234	0.1343	0.275508	0.266257	no	no
BLAEV0020480	BLAEV0012235	AT5G11700	purifying selection	purifying selection	constitutively_expressed			constitutively_expressed			ath_DE_no	0.2964	67.3524	0.0292	1.0932	0.0985155	0.016231	no	no
BLAEV0020476	BLAEV0012239	AT5G11750	purifying selection	purifying selection	constitutively_expressed			stress_specific_differentially_expressed	blaev_herbivory_down	-1.63744	ath_DE_no	0.3641	0.346	0.1018	0.0833	0.279594	0.240751	no	DE
BLAEV0020474	BLAEV0012240	AT5G11770	purifying selection	purifying selection	constitutively_expressed			constitutively_expressed			ath_DE_no	0.3572	0.3628	0.0107	0.0086	0.0299552	0.0237045	no	no
BLAEV0020471	BLAEV0012241	AT5G11790	purifying selection	purifying selection	stress_specific_differentially_expressed	blaev_herbivory_up	2.12037	expressed			ath_cold_down	0.4166	0.2998	0.0327	0.0251	0.0784926	0.0837225	DE	no
BLAEV0020467	BLAEV0012242	AT5G11850	purifying selection	purifying selection	constitutively_expressed			constitutively_expressed			ath_DE_no	0.3220	0.3372	0.0541	0.0415	0.168012	0.123072	no	no
BLAEV0020464	BLAEV0012243	AT5G11880	purifying selection	purifying selection	constitutively_expressed			constitutively_expressed			ath_DE_no	0.4160	0.4181	0.0487	0.0411	0.117067	0.0983018	no	no
BLAEV0020462	BLAEV0012245	AT5G11900	purifying selection	purifying selection	constitutively_expressed			stress_specific_differentially_expressed	blaev_heat_down	-2.95305	ath_DE_no	0.4241	0.9496	0.0214	0.3799	0.0504598	0.400063	no	DE
BLAEV0020459	BLAEV0012246	AT5G11930	purifying selection	purifying selection	expressed			unexpressed_in_leaves			ath_herbivory_up	0.4636	0.4492	0.0599	0.0632	0.129206	0.140695	no	no
BLAEV0020454	BLAEV0012259	AT5G12030	purifying selection	purifying selection	stress_specific_differentially_expressed	blaev_heat_up	13.3459	stress_specific_differentially_expressed	blaev_heat_up	7.40608	ath_heat_up	0.6218	0.7839	0.0566	0.0662	0.0910261	0.0844495	DE	DE
BLAEV0020450	BLAEV0012263	AT5G12080	purifying selection	purifying selection	constitutively_expressed			stress_specific_differentially_expressed	blaev_herbivory_up	1.58207	ath_DE_no	0.4318	0.4027	0.0968	0.0712	0.224178	0.176807	no	DE
BLAEV0020447	BLAEV0012266	AT5G12130	purifying selection	purifying selection	constitutively_expressed			constitutively_expressed			ath_DE_no	1.0916	0.2849	0.5183	0.0456	0.474808	0.160056	no	no
BLAEV0020444	BLAEV0012267	AT5G12150	purifying selection	purifying selection	constitutively_expressed			stress_specific_differentially_expressed	blaev_cold_up	1.27215	ath_cold_up	0.4361	11.0845	0.0993	1.2604	0.2277	0.113708	no	DE
BLAEV0020444	BLAEV0012267	AT5G12150	purifying selection	purifying selection	constitutively_expressed			stress_specific_differentially_expressed	blaev_cold_up	1.27215	ath_cold_up	0.4361	11.0845	0.0993	1.2604	0.2277	0.113708	no	DE
BLAEV0020442	BLAEV0012270	AT5G12180	purifying selection	purifying selection	unexpressed_in_leaves			unexpressed_in_leaves			ath_DE_no	0.4794	0.336	0.0189	0.0426	0.0394243	0.126786	no	no
BLAEV0020441	BLAEV0012271	AT5G12200	purifying selection	purifying selection	constitutively_expressed			constitutively_expressed			ath_cold_down	0.2747	0.2646	0.0497	0.0213	0.180925	0.0804989	no	no
BLAEV0020436	BLAEV0012272	AT5G12235	purifying selection	purifying selection	unexpressed_in_leaves			unexpressed_in_leaves			ath_DE_no	0.2959	0.5087	0.1312	0.1318	0.443393	0.259092	no	no
BLAEV0020435	BLAEV0012273	AT5G12240	purifying selection	purifying selection	constitutively_expressed			constitutively_expressed			ath_DE_no	1.5293	1.006	0.5834	0.5062	0.381482	0.503181	no	no
BLAEV0020433	BLAEV0012284	AT5G12250	purifying selection	purifying selection	stress_specific_differentially_expressed	blaev_cold_down	-1.33107	constitutively_expressed			ath_DE_no	0.3185	67.0145	0.0079	1.2194	0.0248038	0.0181961	DE	no
BLAEV0020432	BLAEV0012285	AT5G12260	purifying selection	purifying selection	expressed			unexpressed_in_leaves			ath_DE_no	0.3088	0.2878	0.0898	0.097	0.290803	0.33704	no	no
BLAEV0020429	BLAEV0012288	AT5G12310	purifying selection	purifying selection	constitutively_expressed			constitutively_expressed			ath_DE_no	0.3181	0.4281	0.0725	0.0823	0.227916	0.192245	no	no
BLAEV0020427	BLAEV0012289	AT5G12330	purifying selection	purifying selection	unexpressed_in_leaves			unexpressed_in_leaves			ath_DE_no	0.4472	0.5449	0.0624	0.0826	0.139535	0.151587	no	no
BLAEV0020424	BLAEV0012292	AT5G12370	purifying selection	purifying selection	constitutively_expressed			constitutively_expressed			ath_DE_no	0.2265	0.2332	0.0404	0.0502	0.178366	0.215266	no	no
BLAEV0020423	BLAEV0012293	AT5G12380	purifying selection	purifying selection	unexpressed_in_leaves			unexpressed_in_leaves			ath_DE_no	0.3095	0.3203	0.0794	0.0935	0.256543	0.291914	no	no
BLAEV0020422	BLAEV0012296	AT5G12400	purifying selection	purifying selection	constitutively_expressed			expressed			ath_DE_no	0.2963	0.3508	0.1066	0.1231	0.359771	0.350912	no	no
BLAEV0020414	BLAEV0012306	AT5G12860	purifying selection	purifying selection	stress_specific_differentially_expressed	blaev_heat_down	-2.06112	constitutively_expressed			ath_cold_up	0.4596	0.4776	0.0354	0.0302	0.0770235	0.0632328	DE	no
BLAEV0020413	BLAEV0012307	AT5G12870	purifying selection	purifying selection	expressed			unexpressed_in_leaves			ath_DE_no	0.4567	0.4493	0.0803	0.0922	0.175827	0.205208	no	no
BLAEV0020403	BLAEV0012314	AT5G13000	purifying selection	purifying selection	expressed			stress_specific_differentially_expressed	blaev_heat_down	-3.31414	ath_cold_up	0.2873	0.2856	0.0158	0.0169	0.0549948	0.0591737	no	DE
BLAEV0020397	BLAEV0012319	AT5G13070	purifying selection	purifying selection	constitutively_expressed			constitutively_expressed			ath_DE_no	0.3490	0.489	0.0256	0.0273	0.0733524	0.0558282	no	no
BLAEV0020390	BLAEV0012321	AT5G13100	purifying selection	purifying selection	stress_specific_differentially_expressed	blaev_cold_up	2.21255	expressed			ath_DE_no	0.7180	0.8317	0.0464	0.062	0.064624	0.0745461	DE	no
BLAEV0020390	BLAEV0012321	AT5G13100	purifying selection	purifying selection	stress_specific_differentially_expressed	blaev_heat_down	-2.46649	expressed			ath_DE_no	0.7180	0.8317	0.0464	0.062	0.064624	0.0745461	DE	no
BLAEV0020389	BLAEV0012323	AT5G13120	purifying selection	purifying selection	constitutively_expressed			constitutively_expressed			ath_cold_up	0.3169	0.3902	0.0518	0.0509	0.163459	0.130446	no	no
BLAEV0020389	BLAEV0012323	AT5G13120	purifying selection	purifying selection	constitutively_expressed			constitutively_expressed			ath_drought_up	0.3169	0.3902	0.0518	0.0509	0.163459	0.130446	no	no
BLAEV0020385	BLAEV0012327	AT5G13160	purifying selection	purifying selection	constitutively_expressed			constitutively_expressed			ath_DE_no	0.3646	0.3893	0.0290	0.0187	0.0795392	0.0480349	no	no
BLAEV0020383	BLAEV0012328	AT5G13180	purifying selection	purifying selection	constitutively_expressed			constitutively_expressed			ath_DE_no	0.5540	0.7966	0.0459	0.0789	0.082852	0.0990459	no	no
BLAEV0020380	BLAEV0012333	AT5G13220	purifying selection	purifying selection	stress_specific_differentially_expressed	blaev_herbivory_up	5.86866	stress_specific_differentially_expressed	blaev_herbivory_up	4.50419	ath_DE_no	0.4124	0.6114	0.1091	0.1594	0.264549	0.260713	DE	DE
BLAEV0020369	BLAEV0012346	AT5G13360	purifying selection	purifying selection	expressed			stress_specific_differentially_expressed	blaev_herbivory_up	3.58704	ath_cold_up	0.4883	0.5416	0.1015	0.1787	0.207864	0.329948	no	DE
BLAEV0020369	BLAEV0012346	AT5G13360	purifying selection	purifying selection	expressed			stress_specific_differentially_expressed	blaev_cold_up	3.45757	ath_cold_up	0.4883	0.5416	0.1015	0.1787	0.207864	0.329948	no	DE
BLAEV0020363	BLAEV0012348	AT5G13430	purifying selection	purifying selection	constitutively_expressed			constitutively_expressed			ath_DE_no	0.4093	0.3833	0.0241	0.0226	0.058881	0.0589616	no	no
BLAEV0020362	BLAEV0012351	AT5G13450	purifying selection	purifying selection	constitutively_expressed			constitutively_expressed			ath_DE_no	0.5085	0.5209	0.1333	0.1076	0.262144	0.206566	no	no
BLAEV0020359	BLAEV0012356	AT5G13500	purifying selection	purifying selection	constitutively_expressed			constitutively_expressed			ath_DE_no	2.0934	0.3317	0.5849	0.0386	0.279402	0.11637	no	no
BLAEV0020358	BLAEV0012357	AT5G13510	purifying selection	purifying selection	constitutively_expressed			constitutively_expressed			ath_cold_up	0.4814	0.45	0.0580	0.0467	0.120482	0.103778	no	no
BLAEV0020355	BLAEV0012361	AT5G13530	purifying selection	purifying selection	constitutively_expressed			constitutively_expressed			ath_heat_down	67.3031	11.2277	1.0198	1.2023	0.0151523	0.107083	no	no
BLAEV0020352	BLAEV0012363	AT5G13570	purifying selection	purifying selection	stress_specific_differentially_expressed	blaev_cold_down	-1.07362	constitutively_expressed			ath_DE_no	0.3913	0.5121	0.0572	0.0734	0.146179	0.143331	DE	no
BLAEV0020350	BLAEV0012364	AT5G13590	purifying selection	purifying selection	constitutively_expressed			constitutively_expressed			ath_cold_up	0.4198	0.3906	0.1748	0.1978	0.416389	0.5064	no	no
BLAEV0020350	BLAEV0012364	AT5G13590	purifying selection	purifying selection	constitutively_expressed			constitutively_expressed			ath_herbivory_down	0.4198	0.3906	0.1748	0.1978	0.416389	0.5064	no	no
BLAEV0020341	BLAEV0012366	AT5G13650	purifying selection	purifying selection	constitutively_expressed			constitutively_expressed			ath_cold_up	0.2302	0.2389	0.0201	0.0229	0.0873154	0.095856	no	no
BLAEV0020341	BLAEV0012366	AT5G13650	purifying selection	purifying selection	constitutively_expressed			constitutively_expressed			ath_herbivory_down	0.2302	0.2389	0.0201	0.0229	0.0873154	0.095856	no	no
BLAEV0020339	BLAEV0012367	AT5G13660	purifying selection	purifying selection	constitutively_expressed			expressed			ath_cold_down	0.3777	0.4594	0.1610	0.2011	0.426264	0.437745	no	no
BLAEV0020336	BLAEV0012379	AT5G13710	purifying selection	purifying selection	constitutively_expressed			expressed			ath_DE_no	0.3075	65.0113	0.0380	1.2018	0.123577	0.018486	no	no
BLAEV0020332	BLAEV0012382	AT5G13740	purifying selection	purifying selection	constitutively_expressed			stress_specific_differentially_expressed	blaev_herbivory_up	1.83013	ath_DE_no	0.4256	0.3729	0.0382	0.0354	0.0897556	0.0949316	no	DE
BLAEV0020332	BLAEV0012382	AT5G13740	purifying selection	purifying selection	constitutively_expressed			stress_specific_differentially_expressed	blaev_cold_up	1.97454	ath_DE_no	0.4256	0.3729	0.0382	0.0354	0.0897556	0.0949316	no	DE
BLAEV0020328	BLAEV0012383	AT5G13780	purifying selection	purifying selection	constitutively_expressed			constitutively_expressed			ath_DE_no	0.7117	0.4877	0.0531	0.0174	0.0746101	0.0356777	no	no
BLAEV0020323	BLAEV0012384	AT5G13825	purifying selection	purifying selection	unexpressed_in_leaves			constitutively_expressed			ath_DE_no	0.7704	67.6832	0.2672	1.1659	0.346833	0.0172258	no	no
BLAEV0020312	BLAEV0012395	AT5G13930	purifying selection	purifying selection	constitutively_expressed			constitutively_expressed			ath_cold_up	1.5773	0.7575	0.3235	0.0258	0.205097	0.0340594	no	no
BLAEV0020312	BLAEV0012395	AT5G13930	purifying selection	purifying selection	constitutively_expressed			constitutively_expressed			ath_heat_up	1.5773	0.7575	0.3235	0.0258	0.205097	0.0340594	no	no
BLAEV0020312	BLAEV0012395	AT5G13930	purifying selection	purifying selection	constitutively_expressed			constitutively_expressed			ath_herbivory_up	1.5773	0.7575	0.3235	0.0258	0.205097	0.0340594	no	no
BLAEV0020295	BLAEV0012400	AT5G14000	purifying selection	purifying selection	expressed			unexpressed_in_leaves			ath_DE_no	0.3092	0.3772	0.0688	0.0986	0.22251	0.2614	no	no
BLAEV0020294	BLAEV0012401	AT5G14010	purifying selection	purifying selection	unexpressed_in_leaves			unexpressed_in_leaves			ath_DE_no	0.6302	64.0526	0.1786	1.4747	0.283402	0.0230233	no	no
BLAEV0020290	BLAEV0012403	AT5G14040	purifying selection	purifying selection	constitutively_expressed			constitutively_expressed			ath_DE_no	0.3594	0.343	0.0362	0.0399	0.100723	0.116327	no	no
BLAEV0020289	BLAEV0012404	AT5G14050	purifying selection	purifying selection	constitutively_expressed			constitutively_expressed			ath_cold_up	0.3590	0.3229	0.0525	0.0387	0.14624	0.119851	no	no
BLAEV0020285	BLAEV0012408	AT5G14080	purifying selection	purifying selection	unexpressed_in_leaves			expressed			ath_DE_no	62.4389	0.5005	0.8810	0.0879	0.0141098	0.175624	no	no
BLAEV0020276	BLAEV0012416	AT5G14170	purifying selection	purifying selection	expressed			constitutively_expressed			ath_DE_no	0.3220	0.3346	0.0313	0.0188	0.097205	0.0561865	no	no
BLAEV0020272	BLAEV0012419	AT5G14230	purifying selection	purifying selection	constitutively_expressed			constitutively_expressed			ath_DE_no	59.9927	72.7643	1.2113	1.5032	0.0201908	0.0206585	no	no
BLAEV0020269	BLAEV0012421	AT5G14260	purifying selection	purifying selection	constitutively_expressed			expressed			ath_DE_no	0.3342	67.1663	0.0472	0.9933	0.141233	0.0147887	no	no
BLAEV0020265	BLAEV0012424	AT5G14310	purifying selection	purifying selection	expressed			constitutively_expressed			ath_DE_no	0.8106	0.3502	0.1424	0.0272	0.175672	0.0776699	no	no
BLAEV0020263	BLAEV0012425	AT5G14320	purifying selection	purifying selection	constitutively_expressed			expressed			ath_herbivory_down	0.2853	1.7206	0.0249	0.3146	0.0872766	0.182843	no	no
BLAEV0020260	BLAEV0012427	AT5G14340	purifying selection	purifying selection	unexpressed_in_leaves			unexpressed_in_leaves			ath_DE_no	0.4993	0.5383	0.0671	0.0766	0.134388	0.1423	no	no
BLAEV0020259	BLAEV0012432	AT5G14350	purifying selection	purifying selection	constitutively_expressed			expressed			ath_DE_no	11.0815	73.6015	1.1084	1.1362	0.100023	0.0154372	no	no
BLAEV0020253	BLAEV0011651	AT5G14380	purifying selection	purifying selection	unexpressed_in_leaves			unexpressed_in_leaves			ath_DE_no	1.2312	1.1315	0.2177	0.582	0.176819	0.514361	no	no
BLAEV0020243	BLAEV0011636	AT5G14480	purifying selection	purifying selection	expressed			expressed			ath_DE_no	0.4108	0.5032	0.0327	0.0352	0.0796008	0.0699523	no	no
BLAEV0020233	BLAEV0011631	AT5G14580	purifying selection	purifying selection	constitutively_expressed			expressed			ath_DE_no	63.0804	15.0631	1.2004	0.9773	0.0190297	0.0648804	no	no
BLAEV0020213	BLAEV0011626	AT5G14700	purifying selection	purifying selection	unexpressed_in_leaves			stress_specific_differentially_expressed	blaev_herbivory_up	4.53882	ath_DE_no	0.7695	2.8527	0.1234	1.1457	0.160364	0.40162	no	DE
BLAEV0020205	BLAEV0011625	AT5G14720	purifying selection	purifying selection	constitutively_expressed			constitutively_expressed			ath_DE_no	0.2319	0.2488	0.0403	0.0589	0.173782	0.236736	no	no
BLAEV0020194	BLAEV0011624	AT5G14750	purifying selection	purifying selection	expressed			unexpressed_in_leaves			ath_DE_no	0.5117	0.3593	0.0539	0.0662	0.105335	0.184247	no	no
BLAEV0020188	BLAEV0011619	AT5G14850	purifying selection	purifying selection	constitutively_expressed			constitutively_expressed			ath_DE_no	0.9423	58.7258	0.3050	1.1925	0.323676	0.0203062	no	no
BLAEV0020177	BLAEV0011617	AT5G14890	purifying selection	purifying selection	expressed			expressed			ath_DE_no	0.4409	12.8066	0.0720	1.2307	0.163302	0.0960989	no	no
BLAEV0020175	BLAEV0011614	AT5G14920	purifying selection	purifying selection	expressed			expressed			ath_cold_down	11.8243	1.6046	0.4045	0.3312	0.0342092	0.206407	no	no
BLAEV0020171	BLAEV0011606	AT5G14970	purifying selection	purifying selection	constitutively_expressed			constitutively_expressed			ath_DE_no	0.3828	0.4031	0.0723	0.0595	0.188871	0.147606	no	no
BLAEV0020165	BLAEV0011602	AT5G15080	purifying selection	purifying selection	constitutively_expressed			unexpressed_in_leaves			ath_DE_no	0.3509	1.4394	0.0441	0.4431	0.125677	0.307837	no	no
BLAEV0020164	BLAEV0011600	AT5G15090	purifying selection	purifying selection	constitutively_expressed			constitutively_expressed			ath_cold_up	0.5554	0.4956	0.1673	0.1262	0.301224	0.254641	no	no
BLAEV0020164	BLAEV0011600	AT5G15090	purifying selection	purifying selection	constitutively_expressed			constitutively_expressed			ath_cold_up	0.5554	0.4956	0.1673	0.1262	0.301224	0.254641	no	no
BLAEV0020160	BLAEV0011598	AT5G15110	purifying selection	purifying selection	unexpressed_in_leaves			stress_specific_differentially_expressed	blaev_heat_up	2.6149	ath_DE_no	0.5926	0.8856	0.0826	0.2213	0.139386	0.249887	no	DE
BLAEV0020154	BLAEV0011586	AT5G15150	purifying selection	purifying selection	expressed			expressed			ath_DE_no	0.3663	0.3602	0.0318	0.0396	0.0868141	0.109939	no	no
BLAEV0020147	BLAEV0011580	AT5G15180	purifying selection	purifying selection	unexpressed_in_leaves			unexpressed_in_leaves			ath_DE_no	0.4909	0.4178	0.0984	0.105	0.200448	0.251316	no	no
BLAEV0020144	BLAEV0011579	AT5G15200	purifying selection	purifying selection	constitutively_expressed			constitutively_expressed			ath_DE_no	0.2499	0.4081	0.0067	0.0066	0.0268107	0.0161725	no	no
BLAEV0020140	BLAEV0011578	AT5G15240	purifying selection	purifying selection	expressed			constitutively_expressed			ath_cold_up	0.5133	0.4005	0.0698	0.077	0.135983	0.19226	no	no
BLAEV0020140	BLAEV0011578	AT5G15240	purifying selection	purifying selection	expressed			constitutively_expressed			ath_cold_down	0.5133	0.4005	0.0698	0.077	0.135983	0.19226	no	no
BLAEV0020140	BLAEV0011578	AT5G15240	purifying selection	purifying selection	expressed			constitutively_expressed			ath_herbivory_down	0.5133	0.4005	0.0698	0.077	0.135983	0.19226	no	no
BLAEV0020136	BLAEV0011577	AT5G15265	purifying selection	purifying selection	expressed			expressed			ath_DE_no	0.5400	0.3712	0.1780	0.139	0.32963	0.374461	no	no
BLAEV0020131	BLAEV0011568	AT5G15320	purifying selection	purifying selection	constitutively_expressed			constitutively_expressed			ath_DE_no	0.4391	0.323	0.0264	0.062	0.060123	0.19195	no	no
BLAEV0020117	BLAEV0011567	AT5G15330	purifying selection	purifying selection	constitutively_expressed			expressed			ath_DE_no	0.4179	0.4429	0.0619	0.0424	0.148122	0.0957327	no	no
BLAEV0020115	BLAEV0011566	AT5G15350	purifying selection	purifying selection	expressed			expressed			ath_DE_no	0.4978	0.3539	0.0793	0.0838	0.159301	0.23679	no	no
BLAEV0020113	BLAEV0011564	AT5G15410	purifying selection	purifying selection	constitutively_expressed			constitutively_expressed			ath_DE_no	0.3868	0.3804	0.0308	0.0189	0.0796277	0.0496845	no	no
BLAEV0020110	BLAEV0011563	AT5G15450	purifying selection	purifying selection	constitutively_expressed			stress_specific_differentially_expressed	blaev_heat_up	1.80398	ath_cold_up	0.3560	0.3374	0.0275	0.0233	0.0772472	0.0690575	no	DE
BLAEV0020110	BLAEV0011563	AT5G15450	purifying selection	purifying selection	constitutively_expressed			stress_specific_differentially_expressed	blaev_heat_up	1.80398	ath_heat_up	0.3560	0.3374	0.0275	0.0233	0.0772472	0.0690575	no	DE
BLAEV0020108	BLAEV0011562	AT5G15470	purifying selection	purifying selection	expressed			expressed			ath_DE_no	0.2593	0.2581	0.0290	0.0251	0.11184	0.0972491	no	no
BLAEV0020104	BLAEV0011560	AT5G15490	purifying selection	purifying selection	stress_specific_differentially_expressed	blaev_herbivory_up	1.63938	stress_specific_differentially_expressed	blaev_herbivory_up	1.99648	ath_cold_up	0.2992	0.3283	0.0282	0.0198	0.0942513	0.0603107	DE	DE
BLAEV0020104	BLAEV0011560	AT5G15490	purifying selection	purifying selection	stress_specific_differentially_expressed	blaev_herbivory_up	1.63938	stress_specific_differentially_expressed	blaev_heat_down	-1.59809	ath_cold_up	0.2992	0.3283	0.0282	0.0198	0.0942513	0.0603107	DE	DE
BLAEV0020104	BLAEV0011560	AT5G15490	purifying selection	purifying selection	stress_specific_differentially_expressed	blaev_cold_up	2.48714	stress_specific_differentially_expressed	blaev_herbivory_up	1.99648	ath_cold_up	0.2992	0.3283	0.0282	0.0198	0.0942513	0.0603107	DE	DE
BLAEV0020104	BLAEV0011560	AT5G15490	purifying selection	purifying selection	stress_specific_differentially_expressed	blaev_cold_up	2.48714	stress_specific_differentially_expressed	blaev_heat_down	-1.59809	ath_cold_up	0.2992	0.3283	0.0282	0.0198	0.0942513	0.0603107	DE	DE
BLAEV0020095	BLAEV0011557	AT5G15580	purifying selection	purifying selection	stress_specific_differentially_expressed	blaev_heat_down	-9.11953	expressed			ath_DE_no	0.3174	0.371	0.0904	0.1057	0.284814	0.284906	DE	no
BLAEV0020083	BLAEV0011556	AT5G15650	purifying selection	purifying selection	stress_specific_differentially_expressed	blaev_cold_up	1.34896	stress_specific_differentially_expressed	blaev_herbivory_up	1.19661	ath_cold_up	0.4839	0.3858	0.0292	0.018	0.060343	0.0466563	DE	DE
BLAEV0020083	BLAEV0011556	AT5G15650	purifying selection	purifying selection	stress_specific_differentially_expressed	blaev_cold_up	1.34896	stress_specific_differentially_expressed	blaev_herbivory_up	1.19661	ath_herbivory_down	0.4839	0.3858	0.0292	0.018	0.060343	0.0466563	DE	DE
BLAEV0020082	BLAEV0011555	AT5G15680	purifying selection	purifying selection	constitutively_expressed			constitutively_expressed			ath_DE_no	0.2389	0.2429	0.0177	0.0153	0.0740896	0.0629889	no	no
BLAEV0020080	BLAEV0011552	AT5G15710	purifying selection	purifying selection	constitutively_expressed			unexpressed_in_leaves			ath_DE_no	0.3041	15.5774	0.0205	0.9847	0.067412	0.0632134	no	no
BLAEV0020074	BLAEV0011543	AT5G15760	purifying selection	purifying selection	expressed			expressed			ath_DE_no	0.2827	0.3307	0.1024	0.1045	0.362221	0.315996	no	no
BLAEV0020073	BLAEV0011542	AT5G15770	purifying selection	purifying selection	expressed			constitutively_expressed			ath_DE_no	0.7211	0.4878	0.0867	0.0906	0.120233	0.185732	no	no
BLAEV0020070	BLAEV0011541	AT5G15800	purifying selection	purifying selection	unexpressed_in_leaves			unexpressed_in_leaves			ath_DE_no	0.2200	0.3822	0.0333	0.0256	0.151364	0.0669806	no	no
BLAEV0020067	BLAEV0011538	AT5G15810	purifying selection	purifying selection	constitutively_expressed			expressed			ath_DE_no	0.3079	0.3223	0.0554	0.0599	0.179929	0.185852	no	no
BLAEV0020066	BLAEV0011535	AT5G15830	purifying selection	purifying selection	expressed			unexpressed_in_leaves			ath_DE_no	0.5105	0.3048	0.0578	0.0553	0.113222	0.18143	no	no
BLAEV0020054	BLAEV0011532	AT5G15880	purifying selection	purifying selection	unexpressed_in_leaves			constitutively_expressed			ath_DE_no	64.1986	0.1903	1.4785	0.0827	0.0230301	0.434577	no	no
BLAEV0020040	BLAEV0011517	AT5G16030	purifying selection	purifying selection	stress_specific_differentially_expressed	blaev_heat_down	-6.34176	expressed			ath_cold_down	0.5393	0.3825	0.0835	0.1006	0.15483	0.263007	DE	no
BLAEV0020040	BLAEV0011517	AT5G16030	purifying selection	purifying selection	stress_specific_differentially_expressed	blaev_heat_down	-6.34176	expressed			ath_cold_down	0.5393	0.3825	0.0835	0.1006	0.15483	0.263007	DE	no
BLAEV0020040	BLAEV0011517	AT5G16030	purifying selection	purifying selection	stress_specific_differentially_expressed	blaev_heat_down	-6.34176	expressed			ath_herbivory_down	0.5393	0.3825	0.0835	0.1006	0.15483	0.263007	DE	no
BLAEV0020039	BLAEV0011516	AT5G16040	purifying selection	purifying selection	constitutively_expressed			constitutively_expressed			ath_cold_up	0.3170	12.4025	0.0284	1.245	0.0895899	0.100383	no	no
BLAEV0020034	BLAEV0011515	AT5G16100	purifying selection	purifying selection	unexpressed_in_leaves			unexpressed_in_leaves			ath_DE_no	3.4557	1.1411	0.4864	0.4118	0.140753	0.36088	no	no
BLAEV0020033	BLAEV0011514	AT5G16110	purifying selection	purifying selection	constitutively_expressed			constitutively_expressed			ath_DE_no	0.5138	0.4283	0.0422	0.0564	0.0821331	0.131683	no	no
BLAEV0020031	BLAEV0011513	AT5G16130	purifying selection	purifying selection	constitutively_expressed			constitutively_expressed			ath_cold_up	0.3379	0.34	0.0113	0.0115	0.0334418	0.0338235	no	no
BLAEV0020015	BLAEV0011507	AT5G16240	purifying selection	purifying selection	unexpressed_in_leaves			constitutively_expressed			ath_DE_no	0.4950	66.7887	0.0592	0.2616	0.119596	0.00391683	no	no
BLAEV0020010	BLAEV0011504	AT5G16270	purifying selection	purifying selection	constitutively_expressed			constitutively_expressed			ath_DE_no	0.3045	0.2808	0.0991	0.086	0.325452	0.306268	no	no
BLAEV0020006	BLAEV0011501	AT5G16300	purifying selection	purifying selection	constitutively_expressed			constitutively_expressed			ath_DE_no	0.2534	0.2792	0.0450	0.0539	0.177585	0.193052	no	no
BLAEV0019985	BLAEV0011494	AT5G16470	purifying selection	purifying selection	constitutively_expressed			constitutively_expressed			ath_DE_no	0.7913	0.7141	0.0135	0.0138	0.0170605	0.019325	no	no
BLAEV0019984	BLAEV0011493	AT5G16480	purifying selection	purifying selection	expressed			unexpressed_in_leaves			ath_DE_no	57.4358	0.4083	1.5056	0.0447	0.0262136	0.109478	no	no
BLAEV0019983	BLAEV0011491	AT5G16500	purifying selection	purifying selection	unexpressed_in_leaves			unexpressed_in_leaves			ath_DE_no	0.6468	0.4917	0.1198	0.0942	0.18522	0.19158	no	no
BLAEV0019982	BLAEV0011489	AT5G16510	purifying selection	purifying selection	constitutively_expressed			unexpressed_in_leaves			ath_DE_no	18.3868	0.2432	0.9407	0.0348	0.0511617	0.143092	no	no
BLAEV0019981	BLAEV0011488	AT5G16520	purifying selection	purifying selection	expressed			constitutively_expressed			ath_DE_no	0.4834	0.4883	0.1146	0.077	0.237071	0.15769	no	no
BLAEV0019973	BLAEV0011486	AT5G16560	purifying selection	purifying selection	expressed			expressed			ath_DE_no	0.4201	0.5348	0.0755	0.1471	0.179719	0.275056	no	no
BLAEV0019972	BLAEV0011485	AT5G16570	purifying selection	purifying selection	unexpressed_in_leaves			constitutively_expressed			ath_DE_no	0.3089	0.3608	0.0368	0.0221	0.119132	0.0612528	no	no
BLAEV0019962	BLAEV0011482	AT5G16680	purifying selection	purifying selection	constitutively_expressed			constitutively_expressed			ath_DE_no	0.3864	0.3417	0.1254	0.1424	0.324534	0.41674	no	no
BLAEV0019948	BLAEV0011468	AT5G16760	purifying selection	purifying selection	constitutively_expressed			expressed			ath_DE_no	0.6960	0.5306	0.0371	0.0329	0.0533046	0.0620053	no	no
BLAEV0019942	BLAEV0011467	AT5G16800	purifying selection	purifying selection	expressed			constitutively_expressed			ath_DE_no	0.7049	0.3559	0.2711	0.0881	0.384594	0.247541	no	no
BLAEV0019932	BLAEV0011465	AT5G16830	purifying selection	purifying selection	constitutively_expressed			stress_specific_differentially_expressed	blaev_cold_up	1.90168	ath_DE_no	0.2853	0.4412	0.0563	0.0798	0.197336	0.18087	no	DE
BLAEV0019925	BLAEV0011464	AT5G16840	purifying selection	purifying selection	stress_specific_differentially_expressed	blaev_cold_up	1.27675	constitutively_expressed			ath_cold_up	0.3139	0.6768	0.0471	0.2001	0.150048	0.295656	DE	no
BLAEV0019925	BLAEV0011464	AT5G16840	purifying selection	purifying selection	stress_specific_differentially_expressed	blaev_cold_up	1.27675	constitutively_expressed			ath_heat_up	0.3139	0.6768	0.0471	0.2001	0.150048	0.295656	DE	no
BLAEV0019925	BLAEV0011464	AT5G16840	purifying selection	purifying selection	stress_specific_differentially_expressed	blaev_herbivory_up	1.41768	constitutively_expressed			ath_cold_up	0.3139	0.6768	0.0471	0.2001	0.150048	0.295656	DE	no
BLAEV0019925	BLAEV0011464	AT5G16840	purifying selection	purifying selection	stress_specific_differentially_expressed	blaev_herbivory_up	1.41768	constitutively_expressed			ath_heat_up	0.3139	0.6768	0.0471	0.2001	0.150048	0.295656	DE	no
BLAEV0019921	BLAEV0011463	AT5G16880	purifying selection	purifying selection	constitutively_expressed			constitutively_expressed			ath_DE_no	0.3002	0.3681	0.0274	0.0482	0.0912725	0.130943	no	no
BLAEV0019912	BLAEV0011462	AT5G17020	purifying selection	purifying selection	constitutively_expressed			constitutively_expressed			ath_DE_no	0.2966	62.3088	0.0164	1.0669	0.0552933	0.0171228	no	no
BLAEV0019910	BLAEV0011460	AT5G17060	purifying selection	purifying selection	expressed			constitutively_expressed			ath_DE_no	0.2339	0.3276	0.0070	0.0003	0.0299273	0.000915751	no	no
BLAEV0019896	BLAEV0011454	AT5G17230	purifying selection	purifying selection	stress_specific_differentially_expressed	blaev_heat_down	-2.19621	stress_specific_differentially_expressed	blaev_heat_down	-2.0044	ath_cold_up	0.5097	0.3879	0.0836	0.0265	0.164018	0.0683166	DE	DE
BLAEV0019896	BLAEV0011454	AT5G17230	purifying selection	purifying selection	stress_specific_differentially_expressed	blaev_heat_down	-2.19621	stress_specific_differentially_expressed	blaev_heat_down	-2.0044	ath_cold_up	0.5097	0.3879	0.0836	0.0265	0.164018	0.0683166	DE	DE
BLAEV0019896	BLAEV0011454	AT5G17230	purifying selection	purifying selection	stress_specific_differentially_expressed	blaev_heat_down	-2.19621	stress_specific_differentially_expressed	blaev_heat_down	-2.0044	ath_cold_up	0.5097	0.3879	0.0836	0.0265	0.164018	0.0683166	DE	DE
BLAEV0019888	BLAEV0011448	AT5G17300	purifying selection	purifying selection	stress_specific_differentially_expressed	blaev_cold_up	3.81202	stress_specific_differentially_expressed	blaev_cold_up	7.64157	ath_cold_up	0.2657	0.2672	0.0838	0.0666	0.315393	0.249251	DE	DE
BLAEV0019888	BLAEV0011448	AT5G17300	purifying selection	purifying selection	stress_specific_differentially_expressed	blaev_cold_up	3.81202	stress_specific_differentially_expressed	blaev_cold_up	7.64157	ath_heat_up	0.2657	0.2672	0.0838	0.0666	0.315393	0.249251	DE	DE
BLAEV0019882	BLAEV0011447	AT5G17320	purifying selection	purifying selection	unexpressed_in_leaves			unexpressed_in_leaves			ath_DE_no	1.7417	0.4978	0.7154	0.2126	0.410748	0.427079	no	no
BLAEV0019858	BLAEV0011442	AT5G17410	purifying selection	purifying selection	expressed			expressed			ath_DE_no	0.2043	0.3349	0.0388	0.0595	0.189917	0.177665	no	no
BLAEV0019845	BLAEV0011434	AT5G17480	purifying selection	purifying selection	unexpressed_in_leaves			unexpressed_in_leaves			ath_DE_no	0.5557	0.3469	0.0258	0.0281	0.0464279	0.0810032	no	no
BLAEV0019843	BLAEV0011433	AT5G17510	purifying selection	purifying selection	expressed			constitutively_expressed			ath_DE_no	0.5973	0.5552	0.0308	0.0323	0.0515654	0.0581772	no	no
BLAEV0019836	BLAEV0011428	AT5G17620	purifying selection	purifying selection	constitutively_expressed			unexpressed_in_leaves			ath_DE_no	0.3280	0.6036	0.0163	0.1887	0.0496951	0.312624	no	no
BLAEV0019835	BLAEV0011421	AT5G17700	purifying selection	purifying selection	expressed			unexpressed_in_leaves			ath_DE_no	0.4716	0.3848	0.0611	0.0645	0.129559	0.16762	no	no
BLAEV0019823	BLAEV0011381	AT5G17840	purifying selection	purifying selection	expressed			constitutively_expressed			ath_DE_no	0.3966	0.4107	0.0359	0.0794	0.0905194	0.193328	no	no
BLAEV0019814	BLAEV0011380	AT5G17870	purifying selection	purifying selection	constitutively_expressed			constitutively_expressed			ath_cold_up	0.5565	0.3859	0.0590	0.072	0.10602	0.186577	no	no
BLAEV0019814	BLAEV0011380	AT5G17870	purifying selection	purifying selection	constitutively_expressed			constitutively_expressed			ath_herbivory_down	0.5565	0.3859	0.0590	0.072	0.10602	0.186577	no	no
BLAEV0019802	BLAEV0011376	AT5G17920	purifying selection	purifying selection	stress_specific_differentially_expressed	blaev_heat_down	-1.96975	constitutively_expressed			ath_cold_up	0.3446	0.3156	0.0173	0.022	0.0502031	0.0697085	DE	no
BLAEV0019802	BLAEV0011376	AT5G17920	purifying selection	purifying selection	stress_specific_differentially_expressed	blaev_heat_down	-1.96975	constitutively_expressed			ath_cold_up	0.3446	0.3156	0.0173	0.022	0.0502031	0.0697085	DE	no
BLAEV0019789	BLAEV0011374	AT5G18070	purifying selection	purifying selection	unexpressed_in_leaves			expressed			ath_DE_no	2.1007	0.4521	0.6667	0.0654	0.31737	0.144658	no	no
BLAEV0019780	BLAEV0011372	AT5G18110	purifying selection	purifying selection	constitutively_expressed			constitutively_expressed			ath_DE_no	0.8240	0.401	0.1801	0.0858	0.218568	0.213965	no	no
BLAEV0019778	BLAEV0011367	AT5G18130	purifying selection	purifying selection	stress_specific_differentially_expressed	blaev_herbivory_up	2.7546	expressed			ath_DE_no	0.3681	0.3226	0.1092	0.1414	0.296659	0.438314	DE	no
BLAEV0019778	BLAEV0011367	AT5G18130	purifying selection	purifying selection	stress_specific_differentially_expressed	blaev_heat_up	2.2773	expressed			ath_DE_no	0.3681	0.3226	0.1092	0.1414	0.296659	0.438314	DE	no
BLAEV0019776	BLAEV0011366	AT5G18150	purifying selection	purifying selection	stress_specific_differentially_expressed	blaev_cold_up	1.4283	expressed			ath_DE_no	0.6901	0.5312	0.0619	0.124	0.0896971	0.233434	DE	no
BLAEV0019770	BLAEV0011365	AT5G18190	purifying selection	purifying selection	constitutively_expressed			constitutively_expressed			ath_DE_no	0.3175	0.3081	0.0350	0.0296	0.110236	0.0960727	no	no
BLAEV0019761	BLAEV0011363	AT5G18230	purifying selection	purifying selection	constitutively_expressed			constitutively_expressed			ath_cold_up	0.2570	0.3	0.0406	0.0438	0.157977	0.146	no	no
BLAEV0019747	BLAEV0011351	AT5G18420	purifying selection	purifying selection	constitutively_expressed			constitutively_expressed			ath_DE_no	58.5902	0.2728	1.3463	0.088	0.0229782	0.322581	no	no
BLAEV0019732	BLAEV0011346	AT5G18460	purifying selection	purifying selection	stress_specific_differentially_expressed	blaev_heat_down	-3.40951	expressed			ath_DE_no	10.1182	0.4288	1.1821	0.0438	0.116829	0.102146	DE	no
BLAEV0019713	BLAEV0011342	AT5G18550	purifying selection	purifying selection	expressed			expressed			ath_heat_down	0.3276	0.319	0.0860	0.1133	0.262515	0.355172	no	no
BLAEV0019712	BLAEV0011339	AT5G18560	purifying selection	purifying selection	unexpressed_in_leaves			unexpressed_in_leaves			ath_DE_no	0.3393	0.2716	0.0830	0.0719	0.244621	0.264728	no	no
BLAEV0019704	BLAEV0011335	AT5G18610	purifying selection	purifying selection	expressed			constitutively_expressed			ath_DE_no	0.3144	0.3296	0.0251	0.0292	0.0798346	0.0885922	no	no
BLAEV0019701	BLAEV0011333	AT5G18650	purifying selection	purifying selection	expressed			constitutively_expressed			ath_DE_no	2.5602	0.6626	1.2689	0.038	0.495625	0.0573498	no	no
BLAEV0019699	BLAEV0011332	AT5G18660	purifying selection	purifying selection	constitutively_expressed			constitutively_expressed			ath_cold_up	0.4479	0.5238	0.0490	0.0526	0.109399	0.10042	no	no
BLAEV0019699	BLAEV0011332	AT5G18660	purifying selection	purifying selection	constitutively_expressed			constitutively_expressed			ath_herbivory_down	0.4479	0.5238	0.0490	0.0526	0.109399	0.10042	no	no
BLAEV0019692	BLAEV0011325	AT5G18760	purifying selection	purifying selection	constitutively_expressed			unexpressed_in_leaves			ath_DE_no	0.5996	6.772	0.1514	1.4048	0.252502	0.207442	no	no
BLAEV0019682	BLAEV0011323	AT5G18800	purifying selection	purifying selection	constitutively_expressed			constitutively_expressed			ath_DE_no	0.4949	0.3396	0.0078	0.0078	0.0157608	0.0229682	no	no
BLAEV0019675	BLAEV0011321	AT5G18860	purifying selection	purifying selection	stress_specific_differentially_expressed	blaev_herbivory_up	2.84978	expressed			ath_DE_no	0.3851	0.5292	0.0753	0.1401	0.195534	0.264739	DE	no
BLAEV0019673	BLAEV0011317	AT5G18930	purifying selection	purifying selection	expressed			expressed			ath_DE_no	0.5785	0.4829	0.0488	0.059	0.0843561	0.122179	no	no
BLAEV0019665	BLAEV0011311	AT5G19000	purifying selection	purifying selection	constitutively_expressed			constitutively_expressed			ath_DE_no	0.4527	0.4403	0.0855	0.0667	0.188867	0.151488	no	no
BLAEV0019664	BLAEV0011310	AT5G19010	purifying selection	purifying selection	stress_specific_differentially_expressed	blaev_cold_up	2.13116	constitutively_expressed			ath_DE_no	0.2983	0.3033	0.0169	0.0215	0.0566544	0.0708869	DE	no
BLAEV0019662	BLAEV0011309	AT5G19020	purifying selection	purifying selection	expressed			unexpressed_in_leaves			ath_DE_no	0.4589	3.5374	0.0759	1.2178	0.165396	0.344264	no	no
BLAEV0019661	BLAEV0011308	AT5G19040	purifying selection	purifying selection	unexpressed_in_leaves			unexpressed_in_leaves			ath_DE_no	0.5244	0.5864	0.0413	0.052	0.0787567	0.0886767	no	no
BLAEV0019660	BLAEV0011307	AT5G19050	purifying selection	purifying selection	constitutively_expressed			constitutively_expressed			ath_DE_no	0.4156	0.332	0.0452	0.034	0.108758	0.10241	no	no
BLAEV0019656	BLAEV0011300	AT5G19090	purifying selection	purifying selection	stress_specific_differentially_expressed	blaev_heat_down	-1.66801	expressed			ath_DE_no	0.5156	0.5504	0.0538	0.0827	0.104344	0.150254	DE	no
BLAEV0017407	BLAEV0011293	AT5G19140	purifying selection	purifying selection	stress_specific_differentially_expressed	blaev_cold_down	-2.4743	constitutively_expressed			ath_cold_down	0.4664	0.2811	0.0448	0.0312	0.0960549	0.110993	DE	no
BLAEV0017383	BLAEV0011281	AT5G19260	purifying selection	purifying selection	expressed			unexpressed_in_leaves			ath_DE_no	0.3056	0.6037	0.1032	0.1485	0.337696	0.245983	no	no
BLAEV0017378	BLAEV0011278	AT5G19330	purifying selection	purifying selection	constitutively_expressed			constitutively_expressed			ath_DE_no	0.3348	0.2945	0.0587	0.0679	0.175329	0.23056	no	no
BLAEV0017368	BLAEV0011269	AT5G19360	purifying selection	purifying selection	unexpressed_in_leaves			unexpressed_in_leaves			ath_DE_no	0.5439	0.4294	0.0392	0.0272	0.0720721	0.0633442	no	no
BLAEV0017365	BLAEV0011267	AT5G19390	purifying selection	purifying selection	constitutively_expressed			constitutively_expressed			ath_cold_up	0.3195	0.3422	0.0485	0.08	0.1518	0.233781	no	no
BLAEV0017364	BLAEV0011262	AT5G19400	purifying selection	purifying selection	constitutively_expressed			constitutively_expressed			ath_DE_no	0.3317	0.3856	0.1261	0.123	0.380163	0.318983	no	no
BLAEV0017363	BLAEV0011256	AT5G19420	purifying selection	purifying selection	constitutively_expressed			constitutively_expressed			ath_DE_no	0.3094	0.332	0.0395	0.0699	0.127666	0.210542	no	no
BLAEV0017348	BLAEV0011247	AT5G19520	purifying selection	purifying selection	expressed			unexpressed_in_leaves			ath_DE_no	0.5673	0.528	0.1443	0.135	0.254363	0.255682	no	no
BLAEV0017347	BLAEV0011246	AT5G19530	purifying selection	purifying selection	constitutively_expressed			unexpressed_in_leaves			ath_DE_no	0.3361	0.5315	0.0358	0.1027	0.106516	0.193227	no	no
BLAEV0017346	BLAEV0011245	AT5G19550	purifying selection	purifying selection	constitutively_expressed			constitutively_expressed			ath_DE_no	0.4762	65.7884	0.1178	1.1114	0.247375	0.0168936	no	no
BLAEV0017345	BLAEV0011243	AT5G19560	purifying selection	purifying selection	unexpressed_in_leaves			unexpressed_in_leaves			ath_DE_no	0.4123	0.4991	0.0710	0.08	0.172205	0.160289	no	no
BLAEV0017343	BLAEV0011242	AT5G19580	purifying selection	purifying selection	expressed			unexpressed_in_leaves			ath_DE_no	0.6778	0.5778	0.1148	0.1195	0.169371	0.206819	no	no
BLAEV0017339	BLAEV0011240	AT5G19600	purifying selection	purifying selection	unexpressed_in_leaves			unexpressed_in_leaves			ath_DE_no	0.6854	0.5515	0.0836	0.1286	0.121973	0.233182	no	no
BLAEV0017327	BLAEV0011233	AT5G19700	purifying selection	purifying selection	unexpressed_in_leaves			unexpressed_in_leaves			ath_DE_no	0.4591	0.4439	0.0646	0.0587	0.14071	0.132237	no	no
BLAEV0017326	BLAEV0011231	AT5G19750	purifying selection	purifying selection	expressed			constitutively_expressed			ath_DE_no	0.3855	0.3103	0.2072	0.1075	0.537484	0.346439	no	no
BLAEV0017325	BLAEV0011230	AT5G19760	purifying selection	purifying selection	constitutively_expressed			constitutively_expressed			ath_cold_up	0.3221	0.3996	0.0474	0.0381	0.147159	0.0953453	no	no
BLAEV0017322	BLAEV0011229	AT5G19790	purifying selection	purifying selection	unexpressed_in_leaves			unexpressed_in_leaves			ath_DE_no	0.5695	0.6201	0.0905	0.0695	0.158911	0.112079	no	no
BLAEV0017321	BLAEV0011227	AT5G19820	purifying selection	purifying selection	constitutively_expressed			constitutively_expressed			ath_DE_no	0.3425	0.3814	0.0287	0.0223	0.0837956	0.0584688	no	no
BLAEV0017319	BLAEV0011225	AT5G19855	purifying selection	purifying selection	constitutively_expressed			constitutively_expressed			ath_cold_up	0.3428	0.417	0.0693	0.0734	0.202159	0.176019	no	no
BLAEV0017318	BLAEV0011224	AT5G19860	purifying selection	purifying selection	constitutively_expressed			expressed			ath_cold_down	0.6501	0.7611	0.1222	0.0963	0.187971	0.126527	no	no
BLAEV0017308	BLAEV0011223	AT5G19880	purifying selection	purifying selection	unexpressed_in_leaves			unexpressed_in_leaves			ath_DE_no	60.7956	0.3874	0.4477	0.0803	0.00736402	0.207279	no	no
BLAEV0017301	BLAEV0011207	AT5G19980	purifying selection	purifying selection	constitutively_expressed			expressed			ath_DE_no	0.9496	0.8479	0.1180	0.1272	0.124263	0.150018	no	no
BLAEV0017298	BLAEV0011205	AT5G19990	purifying selection	purifying selection	constitutively_expressed			constitutively_expressed			ath_DE_no	0.4331	0.4429	0.0051	0.0157	0.0117756	0.0354482	no	no
BLAEV0017297	BLAEV0011204	AT5G20020	purifying selection	purifying selection	constitutively_expressed			constitutively_expressed			ath_DE_no	0.5168	0.5261	0.0302	0.0571	0.0584365	0.108534	no	no
BLAEV0017286	BLAEV0011200	AT5G20090	purifying selection	purifying selection	constitutively_expressed			constitutively_expressed			ath_DE_no	0.4111	0.3521	0.0341	0.0171	0.0829482	0.0485657	no	no
BLAEV0017275	BLAEV0011195	AT5G20160	purifying selection	purifying selection	constitutively_expressed			stress_specific_differentially_expressed	blaev_cold_up	1.60371	ath_cold_up	0.7029	0.4965	0.0140	0.0327	0.0199175	0.065861	no	DE
[truncated: 11,116 more rows]

## Sheet: S7-TE Proximity effect on expre
Table S7: Effect of the proximity of Transpoable Elements (TEs) on gene expression in Biscutella laevigata (Significance of Wilcoxon tests represented as p-value < 0.001 (***), < 0.01 (**), < 0.05 (*) and non significant (ns). Adjusted p-values according to Benjamini-Hochberg false discovery rate are presented here.
[truncated: 71 more rows]

[truncated: 3 more sheets: S8- Gene set enrichment in GB, S9-GO enrichment GB Significant, S10-KEGG enrichment GB Signific]
